# Supplementary material for: ARNTL-mediated INO80-DHX15 axis reprograms the glycolytic metabolism and augments the progression of endometrial carcinoma
Source: Cell Death Dis. 2025 Jun 20;16(1):463. doi: 10.1038/s41419-025-07776-w (PMC12181345; doi:10.1038/s41419-025-07776-w)
Supplement: Supplementary file 4 — Table S3: ARNTL-correlated genes. [file 41419_2025_7776_MOESM4_ESM.xlsx]

## Sheet: S3.ARNTL-correlated genes
Genes	PearsonCC
TMEM9B	0.52
RNF111	0.5
RAB14	0.49
SETX	0.49
FAR1	0.49
SPTY2D1	0.49
SYNJ1	0.49
DENND4A	0.48
RAB27A	0.48
EEA1	0.47
DAZAP2	0.47
RNF11	0.47
ABCD3	0.47
MLL3	0.47
PNPLA8	0.47
STX12	0.47
TADA2B	0.47
FBXL17	0.47
XRN1	0.47
RNF141	0.47
SNX19	0.47
SIN3A	0.47
SBF2	0.47
KIAA0232	0.46
ATP2C1	0.46
POLK	0.46
CCNDBP1	0.46
CYLD	0.46
KCTD10	0.46
SNX13	0.46
AKAP11	0.46
UEVLD	0.46
HCFC2	0.46
EPS15	0.46
NPAT	0.46
EVI5	0.46
XIAP	0.46
CNOT6L	0.46
USP47	0.46
CTR9	0.46
CCPG1	0.46
AFF4	0.46
MAP3K2	0.46
BTBD10	0.45
SNX18	0.45
ZBTB38	0.45
SCYL2	0.45
CDC42SE2	0.45
CSNK1A1	0.45
FBXL5	0.45
SUDS3	0.45
PPP6C	0.45
VPS13C	0.45
OSBP	0.45
VPS4B	0.45
CREBL2	0.45
EDEM1	0.45
SON	0.45
HBP1	0.45
PIK3C2A	0.45
ZNF800	0.45
TCP11L2	0.45
KLHL2	0.45
GCC2	0.44
USP38	0.44
SEPT2	0.44
ZFP106	0.44
EXOC8	0.44
GDAP2	0.44
BAZ2A	0.44
COQ10B	0.44
MTMR6	0.44
C12orf49	0.44
VEZT	0.44
WDR7	0.44
ANKRA2	0.44
WASL	0.44
RAB3GAP1	0.44
KIAA2026	0.44
KIAA1468	0.44
WDR44	0.44
RASA1	0.44
ASB8	0.44
GLYR1	0.44
C9orf80	0.44
GAPVD1	0.44
SNAP23	0.44
NR1D2	0.44
ZDHHC21	0.44
TSTD2	0.44
ARHGEF12	0.44
SLC12A6	0.44
MORC3	0.44
STX17	0.44
APC	0.44
NIPAL3	0.44
RNF4	0.43
FPGT	0.43
CASC4	0.43
USP15	0.43
AGL	0.43
IRF2	0.43
HIAT1	0.43
CAPZA1	0.43
SP1	0.43
IQGAP1	0.43
TMEM87B	0.43
PJA2	0.43
AFTPH	0.43
SEC24A	0.43
PIP4K2C	0.43
ROCK2	0.43
CHD2	0.43
MOBKL1B	0.43
COG6	0.43
SH3GLB1	0.43
SOS2	0.43
DPP8	0.43
RNF14	0.43
UBXN4	0.43
CNOT6	0.43
DNAJC16	0.43
UBR1	0.43
METTL14	0.43
SEC24B	0.43
LARP4	0.43
TBK1	0.43
CNOT4	0.43
CCNG2	0.43
NUP98	0.43
NCBP1	0.43
OSBPL8	0.43
IFNAR1	0.43
FBXO3	0.43
TMEM127	0.43
TRAPPC10	0.43
KIAA0247	0.43
ATG2B	0.43
CCDC132	0.43
FAM76A	0.43
FNIP1	0.43
PARP4	0.43
MPP5	0.43
ZFP91	0.43
ANKRD13C	0.43
SLC25A46	0.42
BSDC1	0.42
DIAPH1	0.42
TGFBR2	0.42
ASH1L	0.42
ATP6V1A	0.42
ZFAND6	0.42
SPPL2A	0.42
MAPK1	0.42
ANKMY2	0.42
CAB39	0.42
EIF4G2	0.42
GIT2	0.42
CUL3	0.42
DCTN4	0.42
CPEB4	0.42
CCDC126	0.42
GPD2	0.42
TMF1	0.42
TRIP12	0.42
KIAA1632	0.42
RAPGEF2	0.42
PPIP5K1	0.42
PTPN11	0.42
TANC1	0.42
ZMYM6	0.42
FCHO2	0.42
PPM1A	0.42
RFFL	0.42
MIER3	0.42
PLEKHA3	0.42
PTAR1	0.42
LYN	0.42
RBM18	0.42
EAF1	0.42
FKBP15	0.42
UBE3A	0.42
RC3H1	0.42
NEK7	0.42
NSUN3	0.42
VPS24	0.42
ZXDB	0.42
GPBP1L1	0.42
BDP1	0.42
STAM2	0.42
MAPK9	0.42
PKN2	0.42
BMPR2	0.42
CUL5	0.42
IL6ST	0.42
UBQLN1	0.42
DDX3X	0.42
NBR1	0.42
GTF2H1	0.42
G3BP2	0.42
RCHY1	0.42
MAML1	0.42
ITSN2	0.42
GOLGA1	0.42
ZBTB43	0.42
ARF3	0.42
SLC10A7	0.41
ERBB2IP	0.41
ARMCX3	0.41
BIRC6	0.41
FBXL3	0.41
STAG2	0.41
FYCO1	0.41
ETAA1	0.41
AP4E1	0.41
ZNF24	0.41
INO80D	0.41
C9orf102	0.41
UTP14C	0.41
BBX	0.41
KIAA1109	0.41
SYPL1	0.41
RALGAPA2	0.41
MAT2B	0.41
PLDN	0.41
JKAMP	0.41
GNAQ	0.41
CRTC3	0.41
CLIP1	0.41
ZNF510	0.41
HEATR5B	0.41
NFE2L2	0.41
AP1G1	0.41
ZNF641	0.41
USP37	0.41
UBL3	0.41
HPS5	0.41
KIF2A	0.41
KIAA0494	0.41
FAM126B	0.41
BIRC2	0.41
RSBN1	0.41
TRIM23	0.41
PRKAR1A	0.41
PRRC1	0.41
DOCK10	0.41
ZBTB41	0.41
WDR26	0.41
DHX29	0.41
SYNJ2BP	0.41
LIN7C	0.41
CCDC82	0.41
FXC1	0.41
OTUD4	0.41
OCRL	0.41
PPP1R12A	0.41
TOR1AIP1	0.41
ATXN7	0.41
SLC30A7	0.41
PAPD4	0.41
C10orf118	0.41
USP12	0.41
RAB1A	0.41
FBXO38	0.41
SPTLC1	0.41
MFAP3	0.41
FEM1B	0.41
RAB21	0.41
TJP1	0.41
UBE4A	0.41
MGA	0.41
DYRK1A	0.41
MED13L	0.41
FRS2	0.41
C1orf58	0.41
STRN3	0.41
SP4	0.41
TAB3	0.41
MACF1	0.41
MTM1	0.41
COL4A3BP	0.41
PDIK1L	0.41
DENND1B	0.41
RABL3	0.41
NECAP1	0.41
EHF	0.41
VCPIP1	0.41
SWAP70	0.41
NUPL1	0.41
FBXW2	0.41
LEPROT	0.41
ROCK1	0.41
VEZF1	0.41
SCRN3	0.41
DENND4C	0.41
RNF6	0.41
CEP350	0.4
TMED7	0.4
SOCS4	0.4
VAMP7	0.4
WDFY1	0.4
ZBTB6	0.4
PIK3R4	0.4
SLU7	0.4
CHM	0.4
COG5	0.4
SNX30	0.4
GIN1	0.4
DSCR3	0.4
C18orf25	0.4
C9orf5	0.4
UGP2	0.4
STXBP3	0.4
SLC35A5	0.4
SENP8	0.4
ZBTB4	0.4
BAZ2B	0.4
ZNF746	0.4
LRRC57	0.4
TC2N	0.4
MAGI3	0.4
C5orf44	0.4
PDS5A	0.4
NPTN	0.4
KIAA1033	0.4
ZBTB11	0.4
LUZP6	0.4
MAN1A2	0.4
ATG4A	0.4
C4orf41	0.4
ERCC4	0.4
ESYT2	0.4
ACTR2	0.4
IREB2	0.4
ZDHHC5	0.4
COPB1	0.4
PSEN1	0.4
ARIH1	0.4
FAM122A	0.4
PWWP2A	0.4
ZNF782	0.4
BCL10	0.4
AFF1	0.4
C11orf58	0.4
DNAJC3	0.4
DOCK9	0.4
ELF2	0.4
UBE3C	0.4
ATP2A2	0.4
ACBD3	0.4
PSMD5	0.4
ELF1	0.4
NIPA2	0.4
UBN1	0.4
ZFYVE16	0.4
RBAK	0.4
ARPP19	0.4
CAP1	0.4
TSG101	0.4
SNX1	0.4
ZNF12	0.4
UBE3B	0.4
RNF160	0.4
UBA6	0.4
ANKFY1	0.4
TGOLN2	0.4
LUC7L2	0.4
MKLN1	0.4
FAM160A2	0.4
KIAA0776	0.4
MYO9A	0.4
TNPO1	0.4
C16orf72	0.4
PLEKHA2	0.4
KIAA1432	0.4
C9orf41	0.4
SEPSECS	0.4
KPNA6	0.4
KIAA1267	0.4
MUDENG	0.4
CELF1	0.4
C1orf55	0.4
AHCYL1	0.4
GIGYF2	0.4
ZBED5	0.4
ATP7A	0.4
SFRS2IP	0.4
PAFAH1B2	0.4
CNST	0.4
CHD9	0.39
USP42	0.39
PAWR	0.39
KIAA0368	0.39
SLC25A24	0.39
UBE2H	0.39
TM9SF2	0.39
TMOD3	0.39
TBC1D19	0.39
RBM12	0.39
ZBTB1	0.39
MBNL1	0.39
SECISBP2L	0.39
FBXW11	0.39
RAB11A	0.39
ANKRD17	0.39
PGGT1B	0.39
ATF2	0.39
CCNT1	0.39
RAB18	0.39
ASCC3	0.39
VPS13A	0.39
DIS3	0.39
ZNF654	0.39
IRAK4	0.39
ANO6	0.39
TOP1	0.39
KLHL28	0.39
RRAGC	0.39
DTWD2	0.39
SLC25A30	0.39
SOCS5	0.39
NUFIP2	0.39
SMARCA5	0.39
APAF1	0.39
NAA35	0.39
RTN4	0.39
KDM4C	0.39
DCUN1D4	0.39
MBIP	0.39
SLC35A3	0.39
MEX3C	0.39
PDE12	0.39
RBM26	0.39
SMAD2	0.39
SHOC2	0.39
ZNF143	0.39
HSD17B4	0.39
MEF2A	0.39
LIG4	0.39
SEC22B	0.39
KPNA1	0.39
ARRDC3	0.39
CBLL1	0.39
IPP	0.39
BTBD1	0.39
C5orf41	0.39
ZCCHC4	0.39
PAFAH1B1	0.39
ZNF609	0.39
RNF103	0.39
WDR36	0.39
TMED5	0.39
GTF3C4	0.39
PIKFYVE	0.39
KIAA1715	0.39
WDR20	0.39
PXN	0.39
ZNF254	0.39
TMEM87A	0.39
NFKB1	0.39
KIF16B	0.39
PDPK1	0.39
SPEN	0.39
RSBN1L	0.39
NSF	0.39
ANKRD36BP1	0.39
RBBP5	0.39
NARG2	0.39
PPP1R15B	0.39
RAD23B	0.39
CDK17	0.39
FAM13B	0.39
RAP1A	0.39
GPR107	0.39
ENPP4	0.39
PCNX	0.39
SMEK1	0.39
NCKAP1	0.39
SELT	0.39
RLIM	0.39
RNF38	0.39
TMEM33	0.39
AP3B1	0.39
TRPM7	0.39
GMCL1	0.39
BAT2L1	0.39
LMBRD2	0.39
C22orf30	0.39
NPEPPS	0.39
CAPRIN1	0.39
SH2B3	0.39
AHCYL2	0.38
CALCOCO2	0.38
IPPK	0.38
ZCCHC2	0.38
ITCH	0.38
DOPEY1	0.38
ZSCAN20	0.38
ANKRD28	0.38
RBL2	0.38
RQCD1	0.38
SDCBP	0.38
TOX4	0.38
NUP160	0.38
ZNF680	0.38
VANGL1	0.38
GLE1	0.38
UBR3	0.38
KIAA0586	0.38
ZNF107	0.38
UBE2Q2	0.38
ZFX	0.38
CTNND1	0.38
TMEM184C	0.38
ARCN1	0.38
IKZF5	0.38
ZC3H7A	0.38
UHMK1	0.38
TMTC3	0.38
CHUK	0.38
PER2	0.38
RP2	0.38
IKZF2	0.38
CBL	0.38
ABI1	0.38
TMEM30A	0.38
ETV6	0.38
MARVELD2	0.38
SMCR8	0.38
NUB1	0.38
SETD3	0.38
BOD1L	0.38
PLEKHB2	0.38
NCOA1	0.38
CLCN3	0.38
NCK1	0.38
TMEM135	0.38
RHBDD1	0.38
KIAA1279	0.38
DCAF12	0.38
USP16	0.38
PPTC7	0.38
TOR1AIP2	0.38
YTHDC1	0.38
DCAF5	0.38
FNBP1L	0.38
KBTBD3	0.38
RANBP6	0.38
PICALM	0.38
ASXL2	0.38
PDCD6IP	0.38
SMG1	0.38
TEP1	0.38
TMED8	0.38
CFLAR	0.38
PREPL	0.38
ZNF281	0.38
SYNRG	0.38
PDS5B	0.38
CD46	0.38
KIAA1671	0.38
LNX2	0.38
DLD	0.38
PPFIA1	0.38
TM2D1	0.38
HAUS2	0.38
PPP1R3D	0.38
EXOC1	0.38
JAK2	0.38
LRRFIP1	0.38
PRDM10	0.38
TSPYL1	0.38
RAB22A	0.38
ATRX	0.38
C5orf24	0.38
FUBP3	0.38
STAT3	0.38
GABPA	0.38
TPP1	0.38
IFNGR1	0.38
CAND1	0.38
COG3	0.38
UBQLN2	0.38
PPP3R1	0.38
DNAJC27	0.38
LRRC8B	0.38
BAG5	0.38
EDEM3	0.38
RAB8B	0.38
LOC144438	0.38
DICER1	0.38
MOSPD2	0.38
UHRF2	0.38
PPP2CB	0.38
REV1	0.38
TULP4	0.38
FAF2	0.38
SEL1L	0.38
ZNF451	0.38
NHLRC3	0.38
THRAP3	0.38
TMEM19	0.38
IDS	0.38
USP8	0.38
YTHDF3	0.38
PEX13	0.38
ATG4C	0.38
SACM1L	0.38
KIAA1191	0.38
ERCC6	0.38
SLC30A5	0.38
YIPF5	0.38
HERPUD2	0.38
NR2C2	0.38
CTNNB1	0.38
THAP5	0.38
TBCEL	0.38
ABHD13	0.38
TMBIM6	0.38
LYSMD3	0.38
TMEM167B	0.38
FAM108B1	0.38
ZNF148	0.38
PPARA	0.38
AAGAB	0.38
ARL15	0.38
ZNF828	0.38
MIER1	0.37
LOC100132707	0.37
UBE2J1	0.37
ALG9	0.37
TRAF6	0.37
SLC31A1	0.37
TBC1D15	0.37
KLHL20	0.37
ZNF347	0.37
RCAN3	0.37
ANKIB1	0.37
WAC	0.37
BCLAF1	0.37
KIAA2018	0.37
ARFGEF2	0.37
UBE2K	0.37
GSPT1	0.37
ANKRD13A	0.37
LAMP2	0.37
ATXN1	0.37
USO1	0.37
GRINL1A	0.37
TRIM68	0.37
MEGF9	0.37
TOP1P1	0.37
SSH1	0.37
BTBD7	0.37
ZNF770	0.37
CAPN7	0.37
HIPK1	0.37
DDX5	0.37
LUZP1	0.37
MYO5C	0.37
STK24	0.37
MFSD1	0.37
MTX3	0.37
SF1	0.37
IPO7	0.37
SGMS2	0.37
RRM2B	0.37
ZNF41	0.37
DHX15	0.37
SNAP29	0.37
HERC1	0.37
FEM1C	0.37
ARFIP1	0.37
CLPX	0.37
RCBTB1	0.37
SPOPL	0.37
TTBK2	0.37
STARD3NL	0.37
ZBTB26	0.37
KDM3B	0.37
TAX1BP1	0.37
ZYG11B	0.37
RIPK1	0.37
SERINC1	0.37
DNAJC13	0.37
SLMAP	0.37
MAX	0.37
PRDM2	0.37
ALG2	0.37
POLR2B	0.37
SNX6	0.37
FBXO7	0.37
KIAA0240	0.37
TCHP	0.37
WDFY3	0.37
PURA	0.37
ZDHHC20	0.37
NUMB	0.37
CHIC1	0.37
C4orf34	0.37
SEPT11	0.37
ZNF81	0.37
PRKAA1	0.37
AKAP10	0.37
MADD	0.37
DNAJB6	0.37
ITFG1	0.37
RSC1A1	0.37
ARID4B	0.37
HIP1	0.37
RAB7A	0.37
AGGF1	0.37
GANC	0.37
HIPK3	0.37
SP3	0.37
SEC23B	0.37
EXOC5	0.37
KIAA0562	0.37
SOCS6	0.37
JHDM1D	0.37
PLEKHA7	0.37
BCOR	0.37
SPIN1	0.37
SMC5	0.37
TEAD1	0.37
MAPK1IP1L	0.37
FBXO9	0.37
C14orf43	0.37
UTP15	0.37
CPSF2	0.37
DBT	0.37
ZSWIM6	0.37
SMAD4	0.37
CREB3L2	0.37
GCC1	0.37
ENTPD4	0.37
MTMR1	0.37
FAM76B	0.37
NSD1	0.37
YPEL5	0.37
PTPN9	0.37
CRADD	0.37
RALGAPB	0.37
ZNF430	0.37
PHF2	0.37
RFC1	0.37
SLC35D1	0.37
RUFY2	0.37
EXOC6B	0.37
STIM1	0.37
NRIP1	0.37
SNX14	0.37
TXLNA	0.37
EIF2AK3	0.37
TROVE2	0.37
SEPT8	0.37
AKAP13	0.37
SCAMP2	0.37
GATAD2B	0.37
EIF2C4	0.37
CHST15	0.36
UBE2W	0.36
TNKS2	0.36
EPC2	0.36
RBM16	0.36
CREB1	0.36
FBXL4	0.36
TRIM5	0.36
KLF3	0.36
CDK12	0.36
MAPK14	0.36
RIOK3	0.36
LEMD3	0.36
PLEKHF2	0.36
PTPN1	0.36
ZFAND3	0.36
SETD7	0.36
ROD1	0.36
RHOT1	0.36
FAM63B	0.36
FAM114A2	0.36
CREBBP	0.36
UBE2D3	0.36
TRANK1	0.36
SLC25A40	0.36
ANKHD1	0.36
ARL6IP5	0.36
KIF13A	0.36
CLIP4	0.36
NR2C1	0.36
CAT	0.36
N4BP1	0.36
RANBP9	0.36
MYLIP	0.36
TRIM21	0.36
RBM27	0.36
ZNFX1	0.36
LANCL1	0.36
GSTCD	0.36
RAPGEF6	0.36
MFSD8	0.36
ST8SIA4	0.36
MFN2	0.36
KIAA1012	0.36
TLK1	0.36
TRMT2B	0.36
FAM3C	0.36
C13orf31	0.36
C5orf51	0.36
RAB2B	0.36
MKL2	0.36
ARHGAP5	0.36
PPP2CA	0.36
UBE2A	0.36
KBTBD2	0.36
TEX261	0.36
MAGT1	0.36
INVS	0.36
MOBKL3	0.36
PLAA	0.36
CD59	0.36
ANKRD5	0.36
RNASEL	0.36
SETDB2	0.36
MON2	0.36
HSD17B12	0.36
SLFN5	0.36
PPP2R5E	0.36
ASB7	0.36
CEP57	0.36
MMGT1	0.36
TRIM33	0.36
INTS6	0.36
YIPF6	0.36
FTSJD1	0.36
CCNK	0.36
SIK2	0.36
ZNF664	0.36
ZNF268	0.36
SP2	0.36
SNAPC3	0.36
MEF2D	0.36
GPR180	0.36
LIMA1	0.36
RBBP4	0.36
UBXN2B	0.36
DENND5A	0.36
RORA	0.36
ANKRD50	0.36
ZNF791	0.36
NMD3	0.36
NCOA4	0.36
EP300	0.36
BAZ1B	0.36
TMEM59	0.36
KDM6A	0.36
GNG12	0.36
DDI2	0.36
MAP2K4	0.36
FKTN	0.36
FBXO34	0.36
ZMYM2	0.36
C2orf60	0.36
ZNF689	0.36
ARL5A	0.36
UBLCP1	0.36
CS	0.36
ZNF318	0.36
C7orf70	0.36
PRPF40A	0.36
MAPK6	0.36
MED17	0.36
TP53INP1	0.36
LATS1	0.36
DDX6	0.36
AKAP9	0.36
PIGN	0.36
C12orf51	0.36
ZFR	0.36
CANX	0.36
ATG16L1	0.36
SMAD5	0.36
PUM1	0.36
SERTAD2	0.36
CYB5R4	0.36
MCFD2	0.36
DMXL1	0.36
CASP8AP2	0.36
YAF2	0.36
SLAIN2	0.36
DDX59	0.36
RIC8B	0.36
ADNP2	0.36
DCAF17	0.36
ZNF500	0.36
VAPB	0.36
SPRED1	0.36
ERLEC1	0.36
ZBTB33	0.36
CEP97	0.36
YAP1	0.36
HNRNPH2	0.36
CAST	0.36
LIMD1	0.36
KDM2A	0.36
QRICH1	0.36
ZDHHC17	0.36
OCLN	0.36
APOOL	0.36
RAB10	0.36
DNAJB14	0.36
HECA	0.36
MFSD6	0.36
VPS36	0.36
ZNF625	0.36
RIF1	0.36
CGGBP1	0.36
TGFBR1	0.36
GOSR1	0.36
CHTF8	0.36
MYCBP2	0.36
HIF1A	0.36
SFRS12	0.36
SRFBP1	0.36
QSER1	0.36
C20orf94	0.36
UBE2G1	0.36
TTC37	0.36
KPNA3	0.36
PPP3CA	0.36
ATF1	0.36
RIC8A	0.36
SMAD1	0.36
TMEM56	0.36
LYRM2	0.36
PHLPP2	0.36
CASD1	0.36
SNX4	0.36
CTCF	0.36
IDH3A	0.36
STRN	0.36
TOB2	0.35
RAB33B	0.35
GPATCH8	0.35
FAM199X	0.35
ANKRD40	0.35
AUH	0.35
C14orf129	0.35
SEPT7	0.35
CCDC75	0.35
MTO1	0.35
ADAR	0.35
UNC50	0.35
PPP4R2	0.35
RAB28	0.35
HAUS3	0.35
JRKL	0.35
HIVEP1	0.35
NEK4	0.35
TIPARP	0.35
IPO8	0.35
PIK3C3	0.35
DYNC1LI2	0.35
SCD5	0.35
MTF1	0.35
AQR	0.35
CLMN	0.35
TOPORS	0.35
CASP3	0.35
DIP2B	0.35
LRRC40	0.35
KRR1	0.35
RIT1	0.35
DLAT	0.35
TMCO3	0.35
GOLGA3	0.35
STARD13	0.35
ANKRD52	0.35
RALGPS1	0.35
TRIP11	0.35
POT1	0.35
PUM2	0.35
TRIM34	0.35
USP46	0.35
VPS37A	0.35
ACVR1	0.35
PI4K2B	0.35
APH1B	0.35
KLF13	0.35
INO80	0.35
TRAFD1	0.35
KDSR	0.35
AGFG1	0.35
LMBRD1	0.35
CPSF7	0.35
FBXO33	0.35
TMEM57	0.35
MAP3K1	0.35
MPZL3	0.35
BRPF3	0.35
