# Supplementary material for: ARNTL-mediated INO80-DHX15 axis reprograms the glycolytic metabolism and augments the progression of endometrial carcinoma
Source: Cell Death Dis. 2025 Jun 20;16(1):463. doi: 10.1038/s41419-025-07776-w (PMC12181345; doi:10.1038/s41419-025-07776-w)
Supplement: Supplementary file 5 — Table S4: Target genes of ARNTL. [file 41419_2025_7776_MOESM5_ESM.xlsx]

## Sheet: S4.target genes of ARNTL
#	Gene id	Gene name	Chromosome	Gene type
1	ENSG00000063180	CA11	Chr19	Protein_coding
2	ENSG00000085733	CTTN	Chr11	Protein_coding
3	ENSG00000089692	LAG3	Chr12	Protein_coding
4	ENSG00000096060	FKBP5	Chr6	Protein_coding
5	ENSG00000103426	CORO7-PAM16	Chr16	Protein_coding
6	ENSG00000104611	SH2D4A	Chr8	Protein_coding
7	ENSG00000104953	TLE6	Chr19	Protein_coding
8	ENSG00000104983	CCDC61	Chr19	Protein_coding
9	ENSG00000105516	DBP	Chr19	Protein_coding
10	ENSG00000108349	CASC3	Chr17	Protein_coding
11	ENSG00000110057	UNC93B1	Chr11	Protein_coding
12	ENSG00000112514	CUTA	Chr6	Protein_coding
13	ENSG00000117676	RPS6KA1	Chr1	Protein_coding
14	ENSG00000119950	MXI1	Chr10	Protein_coding
15	ENSG00000119986	AVPI1	Chr10	Protein_coding
16	ENSG00000121671	CRY2	Chr11	Protein_coding
17	ENSG00000123095	BHLHE41	Chr12	Protein_coding
18	ENSG00000123096	SSPN	Chr12	Protein_coding
19	ENSG00000126368	NR1D1	Chr17	Protein_coding
20	ENSG00000126602	TRAP1	Chr16	Protein_coding
21	ENSG00000128891	C15orf57	Chr15	Protein_coding
22	ENSG00000128973	CLN6	Chr15	Protein_coding
23	ENSG00000139131	YARS2	Chr12	Protein_coding
24	ENSG00000140961	OSGIN1	Chr16	Protein_coding
25	ENSG00000141447	OSBPL1A	Chr18	Protein_coding
26	ENSG00000144749	LRIG1	Chr3	Protein_coding
27	ENSG00000153310	FAM49B	Chr8	Protein_coding
28	ENSG00000154803	FLCN	Chr17	Protein_coding
29	ENSG00000156642	NPTN	Chr15	Protein_coding
30	ENSG00000156873	PHKG2	Chr16	Protein_coding
31	ENSG00000167074	TEF	Chr22	Protein_coding
32	ENSG00000168291	PDHB	Chr3	Protein_coding
33	ENSG00000173599	PC	Chr11	Protein_coding
34	ENSG00000175061	LRRC75A-AS1	Chr17	Processed_transcript
35	ENSG00000175449	RFESD	Chr5	Protein_coding
36	ENSG00000176092	AIM1L	Chr1	Protein_coding
37	ENSG00000179029	TMEM107	Chr17	Protein_coding
38	ENSG00000179094	PER1	Chr17	Protein_coding
39	ENSG00000179598	PLD6	Chr17	Protein_coding
40	ENSG00000181826	RELL1	Chr4	Protein_coding
41	ENSG00000181830	SLC35C1	Chr11	Protein_coding
42	ENSG00000184489	PTP4A3	Chr8	Protein_coding
43	ENSG00000196544	C17orf59	Chr17	Protein_coding
44	ENSG00000197283	SYNGAP1	Chr6	Protein_coding
45	ENSG00000198917	C9orf114	Chr9	Protein_coding
46	ENSG00000200463	SNORD118	Chr17	SnoRNA
47	ENSG00000212588	SNORA26	Chr4	SnoRNA
48	ENSG00000220205	VAMP2	Chr17	Protein_coding
49	ENSG00000226950	DANCR	Chr4	Processed_transcript
50	ENSG00000228417	RP11-549L6.3	Chr10	Antisense
51	ENSG00000230555	RP11-517P14.2	Chr10	LincRNA
52	ENSG00000232645	LINC01431	Chr20	LincRNA
53	ENSG00000232871	SEC1P	Chr19	Unitary_pseudogene
54	ENSG00000244998	CTD-3064M3.4	Chr8	Antisense
55	ENSG00000246889	AP000487.5	Chr11	Antisense
56	ENSG00000247556	OIP5-AS1	Chr15	Processed_transcript
57	ENSG00000253720	RP11-473O4.3	Chr8	LincRNA
58	ENSG00000256894	RP11-283G6.3	Chr12	Antisense
59	ENSG00000260007	RP11-315D16.2	Chr15	Protein_coding
60	ENSG00000262246	CORO7	Chr16	Protein_coding
61	ENSG00000263620	RP11-599B13.6	Chr17	Protein_coding
62	ENSG00000264187	RP11-45M22.4	Chr17	Protein_coding
63	ENSG00000264585	MIR4449	Chr4	MiRNA
64	ENSG00000264779	AC107871.1	Chr15	MiRNA
65	ENSG00000266498	RP11-45M22.5	Chr17	LincRNA
66	ENSG00000277108	SNORD49B	Chr17	SnoRNA
67	ENSG00000277370	SNORD49A	Chr17	SnoRNA
68	ENSG00000278027	MIR6883	Chr17	MiRNA
69	ENSG00000279152	AC129492.1	Chr17	Protein_coding
70	ENSG00000181163	NPM1	Chr5	Protein_coding
71	ENSG00000104408	EIF3E	Chr8	Protein_coding
72	ENSG00000207583	MIR606	Chr10	MiRNA
73	ENSG00000079215	SLC1A3	Chr5	Protein_coding
74	ENSG00000227036	LINC00511	Chr17	LincRNA
75	ENSG00000113552	GNPDA1	Chr5	Protein_coding
76	ENSG00000134531	EMP1	Chr12	Protein_coding
77	ENSG00000148677	ANKRD1	Chr10	Protein_coding
78	ENSG00000107745	MICU1	Chr10	Protein_coding
79	ENSG00000244036	RP11-306G20.1	Chr7	Antisense
80	ENSG00000227630	LINC01132	Chr1	LincRNA
81	ENSG00000223837	BRD2-IT1	Chr6	Sense_intronic
82	ENSG00000210151	MT-TS1	ChrM	Mt_tRNA
83	ENSG00000261079	RP11-252A24.3	Chr16	LincRNA
84	ENSG00000165071	TMEM71	Chr8	Protein_coding
85	ENSG00000106266	SNX8	Chr7	Protein_coding
86	ENSG00000234199	LINC01191	Chr2	LincRNA
87	ENSG00000003056	M6PR	Chr12	Protein_coding
88	ENSG00000169019	COMMD8	Chr4	Protein_coding
89	ENSG00000210135	MT-TN	ChrM	Mt_tRNA
90	ENSG00000170004	CHD3	Chr17	Protein_coding
91	ENSG00000119138	KLF9	Chr9	Protein_coding
92	ENSG00000223203	RNA5SP221	Chr6	RRNA
93	ENSG00000237945	LINC00649	Chr21	Antisense
94	ENSG00000243537	CTC-458A3.1	Chr8	Processed_pseudogene
95	ENSG00000266100	RP11-118E18.2	Chr17	Antisense
96	ENSG00000275558	7SK	Chr8	Misc_RNA
97	ENSG00000260857	RP11-80F22.15	Chr16	LincRNA
98	ENSG00000136560	TANK	Chr2	Protein_coding
99	ENSG00000118263	KLF7	Chr2	Protein_coding
100	ENSG00000228253	MT-ATP8	ChrM	Protein_coding
101	ENSG00000131773	KHDRBS3	Chr8	Protein_coding
102	ENSG00000160460	SPTBN4	Chr19	Protein_coding
103	ENSG00000054392	HHAT	Chr1	Protein_coding
104	ENSG00000006459	KDM7A	Chr7	Protein_coding
105	ENSG00000128918	ALDH1A2	Chr15	Protein_coding
106	ENSG00000006715	VPS41	Chr7	Protein_coding
107	ENSG00000231858	AC067945.4	Chr2	Processed_transcript
108	ENSG00000104472	CHRAC1	Chr8	Protein_coding
109	ENSG00000143570	SLC39A1	Chr1	Protein_coding
110	ENSG00000143158	MPC2	Chr1	Protein_coding
111	ENSG00000101680	LAMA1	Chr18	Protein_coding
112	ENSG00000137312	FLOT1	Chr6	Protein_coding
113	ENSG00000007255	TRAPPC6A	Chr19	Protein_coding
114	ENSG00000140043	PTGR2	Chr14	Protein_coding
115	ENSG00000134986	NREP	Chr5	Protein_coding
116	ENSG00000196526	AFAP1	Chr4	Protein_coding
117	ENSG00000174738	NR1D2	Chr3	Protein_coding
118	ENSG00000246889	AP000487.5	Chr11	Antisense
119	ENSG00000266053	NDUFV2-AS1	Chr18	Antisense
120	ENSG00000258955	LINC00519	Chr14	LincRNA
121	ENSG00000173621	LRFN4	Chr11	Protein_coding
122	ENSG00000214814	FER1L6	Chr8	Protein_coding
123	ENSG00000272506	RP4-535B20.4	Chr1	LincRNA
124	ENSG00000221261	MIR1208	Chr8	MiRNA
125	ENSG00000124596	OARD1	Chr6	Protein_coding
126	ENSG00000112531	QKI	Chr6	Protein_coding
127	ENSG00000278404	MIAT_exon1	Chr22	Misc_RNA
128	ENSG00000141664	ZCCHC2	Chr18	Protein_coding
129	ENSG00000184436	THAP7	Chr22	Protein_coding
130	ENSG00000276584	MIR6737	Chr1	MiRNA
131	ENSG00000164961	KIAA0196	Chr8	Protein_coding
132	ENSG00000138439	FAM117B	Chr2	Protein_coding
133	ENSG00000150672	DLG2	Chr11	Protein_coding
134	ENSG00000260007	RP11-315D16.2	Chr15	Protein_coding
135	ENSG00000231369	RP1-40G4P.1	Chr22	Processed_pseudogene
136	ENSG00000254560	BBOX1-AS1	Chr11	Antisense
137	ENSG00000258099	RP11-686G8.2	Chr12	Antisense
138	ENSG00000240891	PLCXD2	Chr3	Protein_coding
139	ENSG00000145934	TENM2	Chr5	Protein_coding
140	ENSG00000200877	RNU6-560P	Chr11	SnRNA
141	ENSG00000100823	APEX1	Chr14	Protein_coding
142	ENSG00000253417	RP11-109J4.1	Chr5	LincRNA
143	ENSG00000188994	ZNF292	Chr6	Protein_coding
144	ENSG00000210100	MT-TI	ChrM	Mt_tRNA
145	ENSG00000271880	AGAP11	Chr10	Processed_transcript
146	ENSG00000275692	hsa-mir-6724-1	Chr21	MiRNA
147	ENSG00000261770	CTC-459F4.1	Chr19	LincRNA
148	ENSG00000240237	CTD-2182N23.1	Chr8	Processed_pseudogene
149	ENSG00000226891	LINC01359	Chr1	LincRNA
150	ENSG00000210164	MT-TG	ChrM	Mt_tRNA
151	ENSG00000018625	ATP1A2	Chr1	Protein_coding
152	ENSG00000144730	IL17RD	Chr3	Protein_coding
153	ENSG00000138030	KHK	Chr2	Protein_coding
154	ENSG00000106305	AIMP2	Chr7	Protein_coding
155	ENSG00000226479	TMEM185B	Chr2	Protein_coding
156	ENSG00000253669	KB-1732A1.1	Chr8	LincRNA
157	ENSG00000229263	AC004691.5	Chr7	Antisense
158	ENSG00000139218	SCAF11	Chr12	Protein_coding
159	ENSG00000198899	MT-ATP6	ChrM	Protein_coding
160	ENSG00000101236	RNF24	Chr20	Protein_coding
161	ENSG00000135951	TSGA10	Chr2	Protein_coding
162	ENSG00000124678	TCP11	Chr6	Protein_coding
163	ENSG00000210049	MT-TF	ChrM	Mt_tRNA
164	ENSG00000173269	MMRN2	Chr10	Protein_coding
165	ENSG00000186918	ZNF395	Chr8	Protein_coding
166	ENSG00000105053	VRK3	Chr19	Protein_coding
167	ENSG00000160767	FAM189B	Chr1	Protein_coding
168	ENSG00000116678	LEPR	Chr1	Protein_coding
169	ENSG00000091164	TXNL1	Chr18	Protein_coding
170	ENSG00000234076	TPRG1-AS1	Chr3	LincRNA
171	ENSG00000145907	G3BP1	Chr5	Protein_coding
172	ENSG00000160271	RALGDS	Chr9	Protein_coding
173	ENSG00000132475	H3F3B	Chr17	Protein_coding
174	ENSG00000173482	PTPRM	Chr18	Protein_coding
175	ENSG00000210140	MT-TC	ChrM	Mt_tRNA
176	ENSG00000033627	ATP6V0A1	Chr17	Protein_coding
177	ENSG00000235978	AC018816.3	Chr3	Antisense
178	ENSG00000256339	RP11-233G1.4	Chr12	Antisense
179	ENSG00000210196	MT-TP	ChrM	Mt_tRNA
180	ENSG00000253656	KB-1568E2.1	Chr8	LincRNA
181	ENSG00000103495	MAZ	Chr16	Protein_coding
182	ENSG00000164308	ERAP2	Chr5	Protein_coding
183	ENSG00000198938	MT-CO3	ChrM	Protein_coding
184	ENSG00000120162	MOB3B	Chr9	Protein_coding
185	ENSG00000258777	HIF1A-AS1	Chr14	LincRNA
186	ENSG00000142528	ZNF473	Chr19	Protein_coding
187	ENSG00000260088	RP11-92G12.3	Chr1	LincRNA
188	ENSG00000063176	SPHK2	Chr19	Protein_coding
189	ENSG00000275491	RP5-1009E24.8	Chr20	LincRNA
190	ENSG00000151023	ENKUR	Chr10	Protein_coding
191	ENSG00000228839	PIK3IP1-AS1	Chr22	Antisense
192	ENSG00000198000	NOL8	Chr9	Protein_coding
193	ENSG00000274949	RP5-1009E24.9	Chr20	Processed_transcript
194	ENSG00000260198	RP11-441F2.2	Chr16	Sense_intronic
195	ENSG00000119938	PPP1R3C	Chr10	Protein_coding
196	ENSG00000197747	S100A10	Chr1	Protein_coding
197	ENSG00000175602	CCDC85B	Chr11	Protein_coding
198	ENSG00000101751	POLI	Chr18	Protein_coding
199	ENSG00000106263	EIF3B	Chr7	Protein_coding
200	ENSG00000279199	RP11-749I16.3	Chr17	TEC
201	ENSG00000139187	KLRG1	Chr12	Protein_coding
202	ENSG00000228436	RP5-864K19.4	Chr1	Antisense
203	ENSG00000140694	PARN	Chr16	Protein_coding
204	ENSG00000163171	CDC42EP3	Chr2	Protein_coding
205	ENSG00000258808	RP11-255G12.3	Chr14	LincRNA
206	ENSG00000275066	SYNRG	Chr17	Protein_coding
207	ENSG00000026652	AGPAT4	Chr6	Protein_coding
208	ENSG00000204257	HLA-DMA	Chr6	Protein_coding
209	ENSG00000100099	HPS4	Chr22	Protein_coding
210	ENSG00000114315	HES1	Chr3	Protein_coding
211	ENSG00000076984	MAP2K7	Chr19	Protein_coding
212	ENSG00000171791	BCL2	Chr18	Protein_coding
213	ENSG00000245522	RP11-540A21.2	Chr11	LincRNA
214	ENSG00000214575	CPEB1	Chr15	Protein_coding
215	ENSG00000254144	RP11-661A12.4	Chr8	Antisense
216	ENSG00000178033	FAM26E	Chr6	Protein_coding
217	ENSG00000229140	CCDC26	Chr8	LincRNA
218	ENSG00000099940	SNAP29	Chr22	Protein_coding
219	ENSG00000198270	TMEM116	Chr12	Protein_coding
220	ENSG00000204842	ATXN2	Chr12	Protein_coding
221	ENSG00000124116	WFDC3	Chr20	Protein_coding
222	ENSG00000270419	CAHM	Chr6	LincRNA
223	ENSG00000096717	SIRT1	Chr10	Protein_coding
224	ENSG00000213557	RP11-240E2.2	Chr9	Processed_pseudogene
225	ENSG00000147419	CCDC25	Chr8	Protein_coding
226	ENSG00000020577	SAMD4A	Chr14	Protein_coding
227	ENSG00000168214	RBPJ	Chr4	Protein_coding
228	ENSG00000274528	CTD-2650P22.2	Chr15	Sense_intronic
229	ENSG00000172840	PDP2	Chr16	Protein_coding
230	ENSG00000113657	DPYSL3	Chr5	Protein_coding
231	ENSG00000210191	MT-TL2	ChrM	Mt_tRNA
232	ENSG00000235831	BHLHE40-AS1	Chr3	Antisense
233	ENSG00000104824	HNRNPL	Chr19	Protein_coding
234	ENSG00000108924	HLF	Chr17	Protein_coding
235	ENSG00000239672	NME1	Chr17	Protein_coding
236	ENSG00000181016	LSMEM1	Chr7	Protein_coding
237	ENSG00000064225	ST3GAL6	Chr3	Protein_coding
238	ENSG00000123636	BAZ2B	Chr2	Protein_coding
239	ENSG00000066933	MYO9A	Chr15	Protein_coding
240	ENSG00000089248	ERP29	Chr12	Protein_coding
241	ENSG00000107341	UBE2R2	Chr9	Protein_coding
242	ENSG00000132478	UNK	Chr17	Protein_coding
243	ENSG00000115641	FHL2	Chr2	Protein_coding
244	ENSG00000006534	ALDH3B1	Chr11	Protein_coding
245	ENSG00000198786	MT-ND5	ChrM	Protein_coding
246	ENSG00000201604	RNU6-740P	Chr10	SnRNA
247	ENSG00000182185	RAD51B	Chr14	Protein_coding
248	ENSG00000237576	AC097495.2	Chr2	Antisense
249	ENSG00000272575	RP11-702B10.1	Chr11	LincRNA
250	ENSG00000108654	DDX5	Chr17	Protein_coding
251	ENSG00000197045	GMFB	Chr14	Protein_coding
252	ENSG00000169087	HSPBAP1	Chr3	Protein_coding
253	ENSG00000139946	PELI2	Chr14	Protein_coding
254	ENSG00000060237	WNK1	Chr12	Protein_coding
255	ENSG00000225783	MIAT	Chr22	LincRNA
256	ENSG00000118197	DDX59	Chr1	Protein_coding
257	ENSG00000236527	ARF4P2	Chr20	Processed_pseudogene
258	ENSG00000263006	ROCK1P1	Chr18	Transcribed_unprocessed_pseudogene
259	ENSG00000244459	RP11-1398P2.1	Chr4	LincRNA
260	ENSG00000114480	GBE1	Chr3	Protein_coding
261	ENSG00000178921	PFAS	Chr17	Protein_coding
262	ENSG00000264548	RP13-516M14.2	Chr17	Antisense
263	ENSG00000272008	RP11-393I2.4	Chr6	Antisense
264	ENSG00000126883	NUP214	Chr9	Protein_coding
265	ENSG00000277688	RP11-697E22.1	Chr17	Antisense
266	ENSG00000210156	MT-TK	ChrM	Mt_tRNA
267	ENSG00000258890	CEP95	Chr17	Protein_coding
268	ENSG00000250295	RP11-434I12.2	Chr8	Antisense
269	ENSG00000128050	PAICS	Chr4	Protein_coding
270	ENSG00000259054	AE000662.93	Chr14	LincRNA
271	ENSG00000133816	MICAL2	Chr11	Protein_coding
272	ENSG00000272438	RP11-54O7.16	Chr1	LincRNA
273	ENSG00000254432	RP11-33I11.2	Chr8	Antisense
274	ENSG00000172264	MACROD2	Chr20	Protein_coding
275	ENSG00000259728	LINC00933	Chr15	Transcribed_unprocessed_pseudogene
276	ENSG00000208024	MIR199A2	Chr1	MiRNA
277	ENSG00000185666	SYN3	Chr22	Protein_coding
278	ENSG00000253286	CTD-2552K11.2	Chr8	Antisense
279	ENSG00000259003	AE000662.92	Chr14	LincRNA
280	ENSG00000235899	RP11-345L23.1	Chr6	Antisense
281	ENSG00000166917	MIR202HG	Chr10	Antisense
282	ENSG00000235852	AC005540.3	Chr2	Antisense
283	ENSG00000182004	SNRPE	Chr1	Protein_coding
284	ENSG00000258790	KIAA0391	Chr14	Protein_coding
285	ENSG00000138363	ATIC	Chr2	Protein_coding
286	ENSG00000092094	OSGEP	Chr14	Protein_coding
287	ENSG00000163659	TIPARP	Chr3	Protein_coding
288	ENSG00000186854	TRABD2A	Chr2	Protein_coding
289	ENSG00000171132	PRKCE	Chr2	Protein_coding
290	ENSG00000150995	ITPR1	Chr3	Protein_coding
291	ENSG00000012124	CD22	Chr19	Protein_coding
292	ENSG00000225064	AC007879.6	Chr2	LincRNA
293	ENSG00000165633	VSTM4	Chr10	Protein_coding
294	ENSG00000100890	KIAA0391	Chr14	Protein_coding
295	ENSG00000278189	RNA5-8S5	Chr21	RRNA
296	ENSG00000198081	ZBTB14	Chr18	Protein_coding
297	ENSG00000272502	RP11-713M15.2	Chr8	Antisense
298	ENSG00000161526	SAP30BP	Chr17	Protein_coding
299	ENSG00000254028	AC083843.2	Chr8	LincRNA
300	ENSG00000211881	TRAJ8	Chr14	TR_J_pseudogene
301	ENSG00000161533	ACOX1	Chr17	Protein_coding
302	ENSG00000136960	ENPP2	Chr8	Protein_coding
303	ENSG00000276362	RP11-241M13.2	Chr2	Unprocessed_pseudogene
304	ENSG00000268093	AC022154.7	Chr19	Antisense
305	ENSG00000135446	CDK4	Chr12	Protein_coding
306	ENSG00000160194	NDUFV3	Chr21	Protein_coding
307	ENSG00000230513	THAP7-AS1	Chr22	Antisense
308	ENSG00000221046	RNU6ATAC38P	Chr20	SnRNA
309	ENSG00000238279	BX470102.3	Chr1	Antisense
310	ENSG00000177732	SOX12	Chr20	Protein_coding
311	ENSG00000060138	YBX3	Chr12	Protein_coding
312	ENSG00000143469	SYT14	Chr1	Protein_coding
313	ENSG00000137331	IER3	Chr6	Protein_coding
314	ENSG00000143847	PPFIA4	Chr1	Protein_coding
315	ENSG00000250413	RP11-448G15.1	Chr4	Antisense
316	ENSG00000138459	SLC35A5	Chr3	Protein_coding
317	ENSG00000162729	IGSF8	Chr1	Protein_coding
318	ENSG00000153774	CFDP1	Chr16	Protein_coding
319	ENSG00000273980	RP13-49I15.6	Chr10	LincRNA
320	ENSG00000227710	LL22NC03-30E12.13	Chr22	Unprocessed_pseudogene
321	ENSG00000129170	CSRP3	Chr11	Protein_coding
322	ENSG00000259202	RP11-342M21.2	Chr15	Antisense
323	ENSG00000213625	LEPROT	Chr1	Protein_coding
324	ENSG00000224152	AC009506.1	Chr2	Antisense
325	ENSG00000183726	TMEM50A	Chr1	Protein_coding
326	ENSG00000011258	MBTD1	Chr17	Protein_coding
327	ENSG00000081277	PKP1	Chr1	Protein_coding
328	ENSG00000151779	NBAS	Chr2	Protein_coding
329	ENSG00000187954	CYHR1	Chr8	Protein_coding
330	ENSG00000172059	KLF11	Chr2	Protein_coding
331	ENSG00000251206	CTD-2187J20.1	Chr5	LincRNA
332	ENSG00000258654	RP11-509A17.3	Chr15	LincRNA
333	ENSG00000011260	UTP18	Chr17	Protein_coding
334	ENSG00000058673	ZC3H11A	Chr1	Protein_coding
335	ENSG00000278050	NEAT1_2	Chr11	Misc_RNA
336	ENSG00000182208	MOB2	Chr11	Protein_coding
337	ENSG00000227496	RP11-145A3.1	Chr1	Antisense
338	ENSG00000177700	POLR2L	Chr11	Protein_coding
339	ENSG00000177311	ZBTB38	Chr3	Protein_coding
340	ENSG00000226009	KCNIP2-AS1	Chr10	Antisense
341	ENSG00000189136	UBE2Q2P1	Chr15	Transcribed_unprocessed_pseudogene
342	ENSG00000160886	LY6K	Chr8	Protein_coding
343	ENSG00000122512	PMS2	Chr7	Protein_coding
344	ENSG00000104299	INTS9	Chr8	Protein_coding
345	ENSG00000266651	RP11-138I1.3	Chr17	LincRNA
346	ENSG00000273155	RP11-38C17.1	Chr2	Protein_coding
347	ENSG00000233517	AC005162.5	Chr7	Antisense
348	ENSG00000198520	C1orf228	Chr1	Protein_coding
349	ENSG00000101224	CDC25B	Chr20	Protein_coding
350	ENSG00000271717	CTD-3020H12.4	Chr19	Antisense
351	ENSG00000168300	PCMTD1	Chr8	Protein_coding
352	ENSG00000269946	RP11-2B6.3	Chr9	LincRNA
353	ENSG00000177885	GRB2	Chr17	Protein_coding
354	ENSG00000265972	TXNIP	Chr1	Protein_coding
355	ENSG00000249859	PVT1	Chr8	LincRNA
356	ENSG00000229953	RP11-284F21.7	Chr1	Antisense
357	ENSG00000258515	RP11-203M5.7	Chr14	Antisense
358	ENSG00000277763	CTD-2588E21.1	Chr14	LincRNA
359	ENSG00000248905	FMN1	Chr15	Protein_coding
360	ENSG00000128059	PPAT	Chr4	Protein_coding
361	ENSG00000276436	RP11-195L15.2	Chr13	Antisense
362	ENSG00000004660	CAMKK1	Chr17	Protein_coding
363	ENSG00000174903	RAB1B	Chr11	Protein_coding
364	ENSG00000259154	DUX4L17	ChrY	Unprocessed_pseudogene
365	ENSG00000212907	MT-ND4L	ChrM	Protein_coding
366	ENSG00000125520	SLC2A4RG	Chr20	Protein_coding
367	ENSG00000139263	LRIG3	Chr12	Protein_coding
368	ENSG00000278896	RP11-474P2.7	Chr12	TEC
369	ENSG00000254166	CASC19	Chr8	LincRNA
370	ENSG00000151014	CCRN4L	Chr4	Protein_coding
371	ENSG00000198712	MT-CO2	ChrM	Protein_coding
372	ENSG00000203855	HSD3BP4	Chr1	Unprocessed_pseudogene
373	ENSG00000178685	PARP10	Chr8	Protein_coding
374	ENSG00000239873	GAPDHP27	Chr1	Processed_pseudogene
375	ENSG00000131844	MCCC2	Chr5	Protein_coding
376	ENSG00000258942	RP11-255G12.2	Chr14	LincRNA
377	ENSG00000232514	RP11-329A14.2	Chr1	Processed_pseudogene
378	ENSG00000167601	AXL	Chr19	Protein_coding
379	ENSG00000004864	SLC25A13	Chr7	Protein_coding
380	ENSG00000211459	MT-RNR1	ChrM	Mt_rRNA
381	ENSG00000173992	CCS	Chr11	Protein_coding
382	ENSG00000224081	LINC01057	Chr1	LincRNA
383	ENSG00000265345	MIR5188	Chr12	MiRNA
384	ENSG00000198805	PNP	Chr14	Protein_coding
385	ENSG00000238045	AC009133.12	Chr16	Antisense
386	ENSG00000102753	KPNA3	Chr13	Protein_coding
387	ENSG00000199865	RNU6-495P	Chr22	SnRNA
388	ENSG00000185896	LAMP1	Chr13	Protein_coding
389	ENSG00000280025	CTA-992D9.8	Chr22	LincRNA
390	ENSG00000258653	RP5-1021I20.4	Chr14	Protein_coding
391	ENSG00000204619	PPP1R11	Chr6	Protein_coding
392	ENSG00000179761	PIPOX	Chr17	Protein_coding
393	ENSG00000214331	RP11-252A24.2	Chr16	Transcribed_unprocessed_pseudogene
394	ENSG00000236046	AC004920.3	Chr7	LincRNA
395	ENSG00000115414	FN1	Chr2	Protein_coding
396	ENSG00000196295	AC005154.6	Chr7	Processed_transcript
397	ENSG00000164086	DUSP7	Chr3	Protein_coding
398	ENSG00000122359	ANXA11	Chr10	Protein_coding
399	ENSG00000198888	MT-ND1	ChrM	Protein_coding
400	ENSG00000102921	N4BP1	Chr16	Protein_coding
401	ENSG00000168209	DDIT4	Chr10	Protein_coding
402	ENSG00000169908	TM4SF1	Chr3	Protein_coding
403	ENSG00000126351	THRA	Chr17	Protein_coding
404	ENSG00000103264	FBXO31	Chr16	Protein_coding
405	ENSG00000134107	BHLHE40	Chr3	Protein_coding
406	ENSG00000115009	CCL20	Chr2	Protein_coding
407	ENSG00000117000	RLF	Chr1	Protein_coding
408	ENSG00000175946	KLHL38	Chr8	Protein_coding
409	ENSG00000202242	RNU6-1276P	Chr8	SnRNA
410	ENSG00000198763	MT-ND2	ChrM	Protein_coding
411	ENSG00000109919	MTCH2	Chr11	Protein_coding
412	ENSG00000198840	MT-ND3	ChrM	Protein_coding
413	ENSG00000143164	DCAF6	Chr1	Protein_coding
414	ENSG00000128159	TUBGCP6	Chr22	Protein_coding
415	ENSG00000245532	NEAT1	Chr11	LincRNA
416	ENSG00000103351	CLUAP1	Chr16	Protein_coding
417	ENSG00000108375	RNF43	Chr17	Protein_coding
418	ENSG00000259438	CTD-2650P22.1	Chr15	LincRNA
419	ENSG00000242201	RN7SL215P	Chr3	Misc_RNA
420	ENSG00000224110	MTRF1LP2	Chr8	Processed_pseudogene
421	ENSG00000257548	RP11-797M17.1	Chr12	Antisense
422	ENSG00000210112	MT-TM	ChrM	Mt_tRNA
423	ENSG00000132326	PER2	Chr2	Protein_coding
424	ENSG00000197885	NKIRAS1	Chr3	Protein_coding
425	ENSG00000154734	ADAMTS1	Chr21	Protein_coding
426	ENSG00000175197	DDIT3	Chr12	Protein_coding
427	ENSG00000111652	COPS7A	Chr12	Protein_coding
428	ENSG00000205765	C5orf51	Chr5	Protein_coding
429	ENSG00000259038	CTD-2325P2.4	Chr14	Antisense
430	ENSG00000259029	DUX4L18	ChrY	Unprocessed_pseudogene
431	ENSG00000068028	RASSF1	Chr3	Protein_coding
432	ENSG00000103365	GGA2	Chr16	Protein_coding
433	ENSG00000278144	NEAT1_1	Chr11	Misc_RNA
434	ENSG00000198363	ASPH	Chr8	Protein_coding
435	ENSG00000103043	VAC14	Chr16	Protein_coding
436	ENSG00000279243	CMB9-22P13.2	Chr11	LincRNA
437	ENSG00000279962	RP11-720L3.1	Chr18	TEC
438	ENSG00000171914	TLN2	Chr15	Protein_coding
439	ENSG00000105497	ZNF175	Chr19	Protein_coding
440	ENSG00000164318	EGFLAM	Chr5	Protein_coding
441	ENSG00000063177	RPL18	Chr19	Protein_coding
442	ENSG00000249417	RP11-438D8.2	Chr3	Antisense
443	ENSG00000127252	HRASLS	Chr3	Protein_coding
444	ENSG00000185875	THNSL1	Chr10	Protein_coding
445	ENSG00000177370	TIMM22	Chr17	Protein_coding
446	ENSG00000223466	AC064834.2	Chr2	LincRNA
447	ENSG00000101251	SEL1L2	Chr20	Protein_coding
448	ENSG00000065978	YBX1	Chr1	Protein_coding
449	ENSG00000224184	AC096559.1	Chr2	LincRNA
450	ENSG00000235109	ZSCAN31	Chr6	Protein_coding
451	ENSG00000117625	RCOR3	Chr1	Protein_coding
452	ENSG00000198894	CIPC	Chr14	Protein_coding
453	ENSG00000189308	LIN54	Chr4	Protein_coding
454	ENSG00000143951	WDPCP	Chr2	Protein_coding
455	ENSG00000180957	PITPNB	Chr22	Protein_coding
456	ENSG00000257315	ZBED6	Chr1	Protein_coding
457	ENSG00000278200	RP13-766D20.4	Chr17	LincRNA
458	ENSG00000170385	SLC30A1	Chr1	Protein_coding
459	ENSG00000277599	NEAT1_3	Chr11	Misc_RNA
460	ENSG00000270228	RP11-453E17.3	Chr4	Processed_pseudogene
461	ENSG00000256894	RP11-283G6.3	Chr12	Antisense
462	ENSG00000154188	ANGPT1	Chr8	Protein_coding
463	ENSG00000226541	RP11-795J1.2	Chr6	Processed_pseudogene
464	ENSG00000155090	KLF10	Chr8	Protein_coding
465	ENSG00000178950	GAK	Chr4	Protein_coding
466	ENSG00000198804	MT-CO1	ChrM	Protein_coding
467	ENSG00000223834	RP11-472N13.2	Chr10	LincRNA
468	ENSG00000023445	BIRC3	Chr11	Protein_coding
469	ENSG00000185246	PRPF39	Chr14	Protein_coding
470	ENSG00000185608	MRPL40	Chr22	Protein_coding
471	ENSG00000237753	FLJ42351	Chr2	LincRNA
472	ENSG00000131149	GSE1	Chr16	Protein_coding
473	ENSG00000260823	RP11-249C24.10	Chr16	LincRNA
474	ENSG00000254303	RP11-398G24.2	Chr8	LincRNA
475	ENSG00000188312	CENPP	Chr9	Protein_coding
476	ENSG00000155097	ATP6V1C1	Chr8	Protein_coding
477	ENSG00000140526	ABHD2	Chr15	Protein_coding
478	ENSG00000174197	MGA	Chr15	Protein_coding
479	ENSG00000272688	RP13-270P17.3	Chr18	LincRNA
480	ENSG00000210144	MT-TY	ChrM	Mt_tRNA
481	ENSG00000147164	SNX12	ChrX	Protein_coding
482	ENSG00000188693	CYP51A1-AS1	Chr7	Antisense
483	ENSG00000074800	ENO1	Chr1	Protein_coding
484	ENSG00000049323	LTBP1	Chr2	Protein_coding
485	ENSG00000166741	NNMT	Chr11	Protein_coding
486	ENSG00000207606	MIR554	Chr1	MiRNA
487	ENSG00000246273	SBF2-AS1	Chr11	Antisense
488	ENSG00000163798	SLC4A1AP	Chr2	Protein_coding
489	ENSG00000138463	DIRC2	Chr3	Protein_coding
490	ENSG00000163577	EIF5A2	Chr3	Protein_coding
491	ENSG00000171793	CTPS1	Chr1	Protein_coding
492	ENSG00000198727	MT-CYB	ChrM	Protein_coding
493	ENSG00000275765	RP11-54C4.3	Chr5	Protein_coding
494	ENSG00000104731	KLHDC4	Chr16	Protein_coding
495	ENSG00000125843	AP5S1	Chr20	Protein_coding
496	ENSG00000258991	DUX4L19	ChrY	Unprocessed_pseudogene
497	ENSG00000142871	CYR61	Chr1	Protein_coding
498	ENSG00000156273	BACH1	Chr21	Protein_coding
499	ENSG00000259164	RP11-463C8.4	Chr14	Protein_coding
500	ENSG00000027075	PRKCH	Chr14	Protein_coding
501	ENSG00000122565	CBX3	Chr7	Protein_coding
502	ENSG00000159023	EPB41	Chr1	Protein_coding
503	ENSG00000223162	RNA5SP280	Chr9	RRNA
504	ENSG00000259462	RP11-752G15.3	Chr15	Antisense
505	ENSG00000177565	TBL1XR1	Chr3	Protein_coding
506	ENSG00000115419	GLS	Chr2	Protein_coding
507	ENSG00000263096	RP11-515O17.2	Chr17	Antisense
508	ENSG00000264511	MIR3678	Chr17	MiRNA
509	ENSG00000196557	CACNA1H	Chr16	Protein_coding
510	ENSG00000229021	NBPF18P	Chr1	Antisense
511	ENSG00000237734	RP11-298E2.2	Chr9	Antisense
512	ENSG00000232874	RP11-135A1.2	Chr3	Antisense
513	ENSG00000189007	ADAT2	Chr6	Protein_coding
514	ENSG00000122034	GTF3A	Chr13	Protein_coding
515	ENSG00000049246	PER3	Chr1	Protein_coding
516	ENSG00000134333	LDHA	Chr11	Protein_coding
517	ENSG00000198369	SPRED2	Chr2	Protein_coding
518	ENSG00000210176	MT-TH	ChrM	Mt_tRNA
519	ENSG00000210154	MT-TD	ChrM	Mt_tRNA
520	ENSG00000270068	RP4-761J14.9	Chr12	Antisense
521	ENSG00000249274	PDLIM1P4	Chr3	Processed_pseudogene
522	ENSG00000270137	CTC-137K3.1	Chr8	Sense_intronic
523	ENSG00000167522	ANKRD11	Chr16	Protein_coding
524	ENSG00000249898	CTD-2541M15.1	Chr8	Antisense
525	ENSG00000172977	KAT5	Chr11	Protein_coding
526	ENSG00000206760	SNORA6	Chr3	SnoRNA
527	ENSG00000213578	CPLX3	Chr15	Protein_coding
528	ENSG00000171320	ESCO2	Chr8	Protein_coding
529	ENSG00000100058	CRYBB2P1	Chr22	Transcribed_unprocessed_pseudogene
530	ENSG00000009780	FAM76A	Chr1	Protein_coding
531	ENSG00000042832	TG	Chr8	Protein_coding
532	ENSG00000210174	MT-TR	ChrM	Mt_tRNA
533	ENSG00000121774	KHDRBS1	Chr1	Protein_coding
534	ENSG00000198886	MT-ND4	ChrM	Protein_coding
535	ENSG00000116954	RRAGC	Chr1	Protein_coding
536	ENSG00000184640	SEPT9	Chr17	Protein_coding
537	ENSG00000260231	JHDM1D-AS1	Chr7	Antisense
538	ENSG00000122958	VPS26A	Chr10	Protein_coding
539	ENSG00000254762	RP11-867G23.2	Chr11	Antisense
540	ENSG00000131584	ACAP3	Chr1	Protein_coding
541	ENSG00000258926	RP11-47I22.1	Chr14	Antisense
542	ENSG00000034693	PEX3	Chr6	Protein_coding
543	ENSG00000214063	TSPAN4	Chr11	Protein_coding
544	ENSG00000165312	OTUD1	Chr10	Protein_coding
545	ENSG00000233521	RP5-1172A22.1	Chr22	LincRNA
546	ENSG00000029639	TFB1M	Chr6	Protein_coding
547	ENSG00000261236	BOP1	Chr8	Protein_coding
548	ENSG00000119801	YPEL5	Chr2	Protein_coding
549	ENSG00000151388	ADAMTS12	Chr5	Protein_coding
550	ENSG00000267100	ILF3-AS1	Chr19	LincRNA
551	ENSG00000011304	PTBP1	Chr19	Protein_coding
552	ENSG00000269622	RP11-80F22.2	Chr16	Transcribed_processed_pseudogene
553	ENSG00000277521	MIR8078	Chr18	MiRNA
554	ENSG00000278775	pRNA	Chr21	Misc_RNA
555	ENSG00000261824	LINC00662	Chr19	LincRNA
556	ENSG00000130707	ASS1	Chr9	Protein_coding
557	ENSG00000235410	RP11-397C18.2	Chr10	Antisense
558	ENSG00000144182	LIPT1	Chr2	Protein_coding
559	ENSG00000153317	ASAP1	Chr8	Protein_coding
560	ENSG00000111961	SASH1	Chr6	Protein_coding
561	ENSG00000155849	ELMO1	Chr7	Protein_coding
562	ENSG00000159214	CCDC24	Chr1	Protein_coding
563	ENSG00000239041	snoU13	Chr2	SnoRNA
564	ENSG00000200334	Y_RNA	Chr5	Misc_RNA
565	ENSG00000210184	MT-TS2	ChrM	Mt_tRNA
566	ENSG00000155926	SLA	Chr8	Protein_coding
567	ENSG00000169696	ASPSCR1	Chr17	Protein_coding
568	ENSG00000100644	HIF1A	Chr14	Protein_coding
569	ENSG00000248318	RP11-713M15.1	Chr8	Antisense
570	ENSG00000249236	CTD-2227I18.1	Chr5	LincRNA
571	ENSG00000188001	TPRG1	Chr3	Protein_coding
572	ENSG00000145703	IQGAP2	Chr5	Protein_coding
573	ENSG00000166949	SMAD3	Chr15	Protein_coding
574	ENSG00000210117	MT-TW	ChrM	Mt_tRNA
575	ENSG00000257949	TEN1	Chr17	Protein_coding
576	ENSG00000069956	MAPK6	Chr15	Protein_coding
577	ENSG00000272734	ADIRF-AS1	Chr10	Processed_transcript
578	ENSG00000210077	MT-TV	ChrM	Mt_tRNA
579	ENSG00000120254	MTHFD1L	Chr6	Protein_coding
580	ENSG00000253438	PCAT1	Chr8	LincRNA
581	ENSG00000156639	ZFAND3	Chr6	Protein_coding
582	ENSG00000261408	TEN1-CDK3	Chr17	Protein_coding
583	ENSG00000104419	NDRG1	Chr8	Protein_coding
584	ENSG00000111863	ADTRP	Chr6	Protein_coding
585	ENSG00000266313	RP11-173M1.4	Chr17	LincRNA
586	ENSG00000226973	RP4-663N10.2	Chr1	Unprocessed_pseudogene
587	ENSG00000178971	CTC1	Chr17	Protein_coding
588	ENSG00000259345	RP11-624L4.1	Chr15	LincRNA
589	ENSG00000209082	MT-TL1	ChrM	Mt_tRNA
590	ENSG00000272273	XXbac-BPG252P9.10	Chr6	Antisense
591	ENSG00000001630	CYP51A1	Chr7	Protein_coding
592	ENSG00000243926	TIPARP-AS1	Chr3	Antisense
593	ENSG00000266928	CTB-70G10.1	Chr19	LincRNA
594	ENSG00000230630	DNM3OS	Chr1	Antisense
595	ENSG00000236643	RP11-175D17.3	Chr9	Antisense
596	ENSG00000133226	SRRM1	Chr1	Protein_coding
597	ENSG00000078699	CBFA2T2	Chr20	Protein_coding
598	ENSG00000185122	HSF1	Chr8	Protein_coding
599	ENSG00000129351	ILF3	Chr19	Protein_coding
600	ENSG00000034713	GABARAPL2	Chr16	Protein_coding
601	ENSG00000101745	ANKRD12	Chr18	Protein_coding
602	ENSG00000155254	MARVELD1	Chr10	Protein_coding
603	ENSG00000213981	AC007277.3	Chr2	Antisense
604	ENSG00000148200	NR6A1	Chr9	Protein_coding
605	ENSG00000113504	SLC12A7	Chr5	Protein_coding
606	ENSG00000143365	RORC	Chr1	Protein_coding
607	ENSG00000150991	UBC	Chr12	Protein_coding
608	ENSG00000002822	MAD1L1	Chr7	Protein_coding
609	ENSG00000183011	NAA38	Chr17	Protein_coding
610	ENSG00000196182	STK40	Chr1	Protein_coding
611	ENSG00000140941	MAP1LC3B	Chr16	Protein_coding
612	ENSG00000144136	SLC20A1	Chr2	Protein_coding
613	ENSG00000239857	GET4	Chr7	Protein_coding
614	ENSG00000100084	HIRA	Chr22	Protein_coding
615	ENSG00000163803	PLB1	Chr2	Protein_coding
616	ENSG00000168028	RPSA	Chr3	Protein_coding
617	ENSG00000196155	PLEKHG4	Chr16	Protein_coding
618	ENSG00000066827	ZFAT	Chr8	Protein_coding
619	ENSG00000213085	CFAP45	Chr1	Protein_coding
620	ENSG00000144848	ATG3	Chr3	Protein_coding
621	ENSG00000106105	GARS	Chr7	Protein_coding
622	ENSG00000169398	PTK2	Chr8	Protein_coding
623	ENSG00000260192	RP11-756H20.1	Chr5	LincRNA
624	ENSG00000225377	NRSN2-AS1	Chr20	Antisense
625	ENSG00000269926	RP11-442H21.2	Chr10	Antisense
626	ENSG00000253141	CTB-164N12.1	Chr5	LincRNA
627	ENSG00000243179	AC110769.3	Chr2	LincRNA
628	ENSG00000165782	TMEM55B	Chr14	Protein_coding
629	ENSG00000219481	NBPF1	Chr1	Protein_coding
630	ENSG00000203280	CTA-221G9.12	Chr22	Antisense
631	ENSG00000151725	CENPU	Chr4	Protein_coding
632	ENSG00000175832	ETV4	Chr17	Protein_coding
633	ENSG00000272411	RP11-44B19.1	Chr5	Antisense
634	ENSG00000210082	MT-RNR2	ChrM	Mt_rRNA
635	ENSG00000120708	TGFBI	Chr5	Protein_coding
636	ENSG00000065618	COL17A1	Chr10	Protein_coding
637	ENSG00000008838	MED24	Chr17	Protein_coding
638	ENSG00000148120	C9orf3	Chr9	Protein_coding
639	ENSG00000064042	LIMCH1	Chr4	Protein_coding
640	ENSG00000235619	RPL36AP33	Chr9	Processed_pseudogene
641	ENSG00000080823	MOK	Chr14	Protein_coding
642	ENSG00000177556	ATOX1	Chr5	Protein_coding
643	ENSG00000125046	SSUH2	Chr3	Protein_coding
644	ENSG00000113649	TCERG1	Chr5	Protein_coding
645	ENSG00000111906	HDDC2	Chr6	Protein_coding
646	ENSG00000101849	TBL1X	ChrX	Protein_coding
647	ENSG00000189114	BLOC1S3	Chr19	Protein_coding
648	ENSG00000273413	RP11-96C23.15	Chr10	Antisense
649	ENSG00000249163	CTD-3028N15.1	Chr14	Antisense
650	ENSG00000083307	GRHL2	Chr8	Protein_coding
651	ENSG00000092020	PPP2R3C	Chr14	Protein_coding
652	ENSG00000242327	CTD-2184D3.1	Chr15	Processed_pseudogene
653	ENSG00000101608	MYL12A	Chr18	Protein_coding
654	ENSG00000115415	STAT1	Chr2	Protein_coding
655	ENSG00000151276	MAGI1	Chr3	Protein_coding
656	ENSG00000198695	MT-ND6	ChrM	Protein_coding
657	ENSG00000055483	USP36	Chr17	Protein_coding
658	ENSG00000140443	IGF1R	Chr15	Protein_coding
659	ENSG00000138758	SEPT11	Chr4	Protein_coding
660	ENSG00000100100	PIK3IP1	Chr22	Protein_coding
661	ENSG00000277324	RP11-850A17.1	Chr18	Antisense
662	ENSG00000229373	LINC00452	Chr13	LincRNA
663	ENSG00000204256	BRD2	Chr6	Protein_coding
664	ENSG00000241973	PI4KA	Chr22	Protein_coding
665	ENSG00000125148	MT2A	Chr16	Protein_coding
666	ENSG00000077348	EXOSC5	Chr19	Protein_coding
667	ENSG00000114805	PLCH1	Chr3	Protein_coding
668	ENSG00000210107	MT-TQ	ChrM	Mt_tRNA
669	ENSG00000271509	RP11-382A18.3	Chr8	Processed_pseudogene
670	ENSG00000146416	AIG1	Chr6	Protein_coding
671	ENSG00000248098	BCKDHA	Chr19	Protein_coding
672	ENSG00000164880	INTS1	Chr7	Protein_coding
673	ENSG00000176871	WSB2	Chr12	Protein_coding
674	ENSG00000210127	MT-TA	ChrM	Mt_tRNA
675	ENSG00000166192	SENP8	Chr15	Protein_coding
676	ENSG00000126777	KTN1	Chr14	Protein_coding
677	ENSG00000205730	ITPRIPL2	Chr16	Protein_coding
678	ENSG00000138641	HERC3	Chr4	Protein_coding
679	ENSG00000254718	CTD-2184C24.2	Chr14	Antisense
680	ENSG00000213809	KLRK1	Chr12	Protein_coding
681	ENSG00000106211	HSPB1	Chr7	Protein_coding
682	ENSG00000151651	ADAM8	Chr10	Protein_coding
683	ENSG00000197956	S100A6	Chr1	Protein_coding
684	ENSG00000169583	CLIC3	Chr9	Protein_coding
685	ENSG00000268987	CTC-435M10.10	Chr19	Sense_intronic
686	ENSG00000233862	AC016907.3	Chr2	Antisense
687	ENSG00000210194	MT-TE	ChrM	Mt_tRNA
688	ENSG00000263620	RP11-599B13.6	Chr17	Protein_coding
689	ENSG00000106399	RPA3	Chr7	Protein_coding
690	ENSG00000172613	RAD9A	Chr11	Protein_coding
691	ENSG00000055917	PUM2	Chr2	Protein_coding
692	ENSG00000100614	PPM1A	Chr14	Protein_coding
693	ENSG00000198408	MGEA5	Chr10	Protein_coding
694	ENSG00000008405	CRY1	Chr12	Protein_coding
695	ENSG00000122566	HNRNPA2B1	Chr7	Protein_coding
696	ENSG00000210195	MT-TT	ChrM	Mt_tRNA
697	ENSG00000214248	CTD-3193O13.12	Chr19	Antisense
698	ENSG00000264408	MIR4470	Chr8	MiRNA
699	ENSG00000014641	MDH1	Chr2	Protein_coding
700	ENSG00000078618	NRD1	Chr1	Protein_coding
701	ENSG00000224132	AC112715.2	Chr2	LincRNA
702	ENSG00000106366	SERPINE1	Chr7	Protein_coding
703	ENSG00000128908	INO80	Chr15	Protein_coding
704	ENSG00000011052	NME2	Chr17	Protein_coding
705	ENSG00000172164	SNTB1	Chr8	Protein_coding
706	ENSG00000173626	TRAPPC3L	Chr6	Protein_coding
707	ENSG00000107954	NEURL1	Chr10	Protein_coding
708	ENSG00000260156	RP11-394B2.6	Chr16	Antisense
709	ENSG00000221676	RNU6ATAC	Chr9	SnRNA
