# Supplementary material for: ARNTL-mediated INO80-DHX15 axis reprograms the glycolytic metabolism and augments the progression of endometrial carcinoma
Source: Cell Death Dis. 2025 Jun 20;16(1):463. doi: 10.1038/s41419-025-07776-w (PMC12181345; doi:10.1038/s41419-025-07776-w)
Supplement: Supplementary file 6 — Table S5. INO80-correlated genes. [file 41419_2025_7776_MOESM6_ESM.xlsx]

## Sheet: S5.INO80-correlated genes
Genes	PearsonCC
RNF111	0.76
EPC1	0.73
MGA	0.73
SIN3A	0.73
ZFP106	0.72
LARP1	0.72
RFX7	0.71
DHX15	0.71
SEC24B	0.71
VPRBP	0.71
PTPN9	0.71
GPATCH8	0.7
BIRC6	0.7
RQCD1	0.7
RAPGEF6	0.7
TGFBRAP1	0.7
SP2	0.7
CLPX	0.7
UBE3C	0.7
EP300	0.7
PRDM10	0.7
GLYR1	0.7
SPEN	0.7
QRICH1	0.7
CELF1	0.7
FBXW2	0.7
CHD8	0.69
TUBGCP5	0.69
C9orf102	0.69
DPP8	0.69
UBR1	0.69
ZNF143	0.69
LATS1	0.69
GTF2H3	0.69
NFKB1	0.69
FEM1B	0.69
TUBGCP4	0.69
TSTD2	0.69
ZNF207	0.69
POLG	0.68
AQR	0.68
ANKRD17	0.68
CCNT1	0.68
ZNF407	0.68
SMCR8	0.68
CHD2	0.68
CLCN3	0.68
ZNF641	0.68
PPTC7	0.68
IREB2	0.68
NUP98	0.68
ZNF609	0.68
ZNF500	0.68
YLPM1	0.68
TNPO1	0.68
RSPRY1	0.68
DHX33	0.68
PAFAH1B2	0.68
USP42	0.67
CREB1	0.67
HUWE1	0.67
RNF169	0.67
AVL9	0.67
KBTBD7	0.67
IARS	0.67
KDM3B	0.67
ATE1	0.67
ATP2A2	0.67
IPP	0.67
GTF3C4	0.67
BRD2	0.67
SRRM2	0.67
PAXIP1	0.67
PDPK1	0.67
TJP1	0.67
SART3	0.67
THRAP3	0.67
XPO4	0.67
PDP2	0.67
ADAT1	0.67
C9orf41	0.67
SMAD4	0.67
KIAA1267	0.67
FAM98B	0.67
RNF4	0.66
PRKAR2A	0.66
RBM12	0.66
RREB1	0.66
UTP14C	0.66
LRRC57	0.66
GTF2A1	0.66
HCFC1	0.66
ASXL2	0.66
ZNF426	0.66
DDI2	0.66
NIPA2	0.66
KIAA0240	0.66
FUBP3	0.66
AKAP10	0.66
SON	0.66
DHX8	0.66
CYFIP1	0.66
ANKFY1	0.66
RAD23B	0.66
LIMD1	0.66
STAG1	0.66
ZBED4	0.66
GMEB1	0.66
GOSR1	0.66
CHTF8	0.66
NR2C2	0.66
KLHL11	0.66
BAT2L1	0.66
ADAM10	0.66
VEZF1	0.66
STRN	0.66
NCOR1	0.65
ARID1A	0.65
ZNF619	0.65
DSCR3	0.65
SETX	0.65
AP4E1	0.65
RAB35	0.65
ATF2	0.65
TMEM184C	0.65
SBNO1	0.65
NCOA6	0.65
ARIH1	0.65
KIF2A	0.65
SMG1	0.65
RBM14	0.65
ZBTB26	0.65
ARID1B	0.65
UBN1	0.65
ZDHHC20	0.65
RASA1	0.65
ZNF592	0.65
MLL2	0.65
SNX12	0.65
KDM5C	0.65
TRIM32	0.65
PIGO	0.65
POLDIP3	0.65
G3BP2	0.65
MAML1	0.65
CPSF6	0.65
KCTD20	0.64
DIP2B	0.64
NUP160	0.64
KIAA2018	0.64
KIAA0586	0.64
CREBBP	0.64
ZNF746	0.64
GCN1L1	0.64
STT3B	0.64
LDOC1L	0.64
ROCK2	0.64
CSNK2A1P	0.64
CTDSPL2	0.64
TNPO3	0.64
YTHDC1	0.64
PDE12	0.64
RBM26	0.64
ZC3H4	0.64
REST	0.64
ZNF281	0.64
NEU3	0.64
UEVLD	0.64
HAUS2	0.64
CRAMP1L	0.64
DENND4A	0.64
PRPF40A	0.64
C12orf51	0.64
NOL9	0.64
MDN1	0.64
SNX1	0.64
SETD1B	0.64
C14orf118	0.64
USP12	0.64
ADNP2	0.64
PLEKHA7	0.64
DDX23	0.64
C14orf43	0.64
GCC1	0.64
ANAPC1	0.64
C22orf30	0.64
ZNF828	0.64
KIAA0368	0.63
RAPGEF1	0.63
HIAT1	0.63
DIS3L	0.63
ZFX	0.63
MAPK8	0.63
TP53BP1	0.63
NAF1	0.63
ZNF510	0.63
MKL2	0.63
ATXN1L	0.63
INTS2	0.63
SHPRH	0.63
KHSRP	0.63
TMEM48	0.63
METTL14	0.63
KIAA1958	0.63
CASC5	0.63
LNX2	0.63
BAZ1B	0.63
CDK8	0.63
POLR2B	0.63
ZNF551	0.63
ZNF689	0.63
ARPP19	0.63
TAF1	0.63
RTF1	0.63
ATXN7	0.63
TNRC6B	0.63
C9orf129	0.63
EIF3A	0.63
FBXO38	0.63
UBE3A	0.63
SF3B3	0.63
DDX46	0.63
CDC42BPB	0.63
C15orf44	0.63
HNRNPU	0.63
GPR107	0.63
RIF1	0.63
SETD5	0.63
BRD1	0.63
MYCBP2	0.63
RIC8A	0.63
GIGYF2	0.63
NHLRC2	0.63
EYA3	0.63
APC	0.63
TRAF6	0.62
IPPK	0.62
BRD3	0.62
ARHGAP11B	0.62
SCYL2	0.62
SP1	0.62
ASH1L	0.62
TRIM35	0.62
KBTBD4	0.62
ZCCHC11	0.62
NOM1	0.62
DIS3	0.62
RBM27	0.62
GSTCD	0.62
URB2	0.62
SMARCA5	0.62
SF1	0.62
PPIP5K1	0.62
CLTC	0.62
LMTK2	0.62
LOC402377	0.62
CCNI	0.62
KDM6A	0.62
CAMSAP1	0.62
VPS4B	0.62
MARS2	0.62
WDR36	0.62
MED17	0.62
HIPK3	0.62
MFAP1	0.62
RAD54L2	0.62
SEC23B	0.62
TRRAP	0.62
DYRK1A	0.62
SLC38A7	0.62
OCLN	0.62
DOCK7	0.62
PTPLAD1	0.62
RBM23	0.62
CUL5	0.62
ZNF800	0.62
C20orf94	0.62
KPNB1	0.62
RNF38	0.62
BARD1	0.62
SRRM1	0.62
FAM108B1	0.62
45359	0.62
ZNF236	0.62
AFF4	0.62
FEM1A	0.62
NPEPPS	0.62
VPS13B	0.62
RPAP1	0.61
PPP4R2	0.61
TPR	0.61
GPHN	0.61
FBXW11	0.61
METTL2B	0.61
FUBP1	0.61
KIAA1109	0.61
IKZF5	0.61
ASCC3	0.61
LONP2	0.61
BPTF	0.61
SSH1	0.61
PDS5A	0.61
ZNF398	0.61
ZNF192	0.61
BOD1L	0.61
C4orf41	0.61
TXLNG	0.61
GNL3L	0.61
TOR1AIP2	0.61
LARS2	0.61
PSEN1	0.61
SMAD2	0.61
IDE	0.61
RAB3GAP1	0.61
PTPN11	0.61
CLOCK	0.61
CBLL1	0.61
OSBP	0.61
ETV3	0.61
C5orf24	0.61
POM121	0.61
PEX26	0.61
EAF1	0.61
ERCC3	0.61
RSBN1L	0.61
CEP97	0.61
ORC2L	0.61
TAOK1	0.61
VHL	0.61
NARG2	0.61
MYO9A	0.61
MBD1	0.61
GLUD2	0.61
USP10	0.61
PCNX	0.61
PRPF4B	0.61
PGAM5	0.61
UBQLN1	0.61
NFX1	0.61
ZNF28	0.61
DDX3X	0.61
TTC37	0.61
NSD1	0.61
MPP5	0.61
EXOC6B	0.61
ROCK1	0.61
ZFP91	0.61
WIPF2	0.61
CAPRIN1	0.61
MAP3K2	0.61
PSME3	0.61
ZNF845	0.61
GNA11	0.6
TRIM56	0.6
EPC2	0.6
RAD50	0.6
DDX21	0.6
MPHOSPH9	0.6
HELZ	0.6
CDK12	0.6
NEK4	0.6
SMC1A	0.6
C17orf71	0.6
PIK3R4	0.6
C10orf18	0.6
WAC	0.6
ANKRD52	0.6
TRIP11	0.6
KIF13A	0.6
PLDN	0.6
NPTN	0.6
MARVELD2	0.6
CNOT1	0.6
KIAA1012	0.6
RHBDD1	0.6
AP1G1	0.6
EARS2	0.6
UHRF1BP1	0.6
IPO7	0.6
FAM45B	0.6
TRIP12	0.6
C14orf21	0.6
PPRC1	0.6
TTBK2	0.6
ZFYVE20	0.6
NCBP1	0.6
ELF2	0.6
ZNF791	0.6
DNAJC13	0.6
BTBD1	0.6
TSPYL1	0.6
ADNP	0.6
SLTM	0.6
N4BP2	0.6
ZNF543	0.6
RSC1A1	0.6
PUM1	0.6
NDUFS1	0.6
FNTB	0.6
ZNF616	0.6
BAG4	0.6
TIRAP	0.6
PBRM1	0.6
GAPVD1	0.6
WDR55	0.6
NAA25	0.6
BDP1	0.6
APOOL	0.6
ZBTB40	0.6
ARHGEF12	0.6
BTN2A1	0.6
C13orf23	0.6
MTMR1	0.6
NCOA2	0.6
PIAS4	0.6
GMCL1	0.6
NUPL1	0.6
SFRS2IP	0.6
PIGG	0.59
ANKRD40	0.59
HMGXB4	0.59
RBMXL1	0.59
PRMT5	0.59
RBM16	0.59
MTO1	0.59
ZCCHC2	0.59
TMOD3	0.59
ZBED3	0.59
ZNF347	0.59
POLR3E	0.59
IPMK	0.59
SFRS2	0.59
RGP1	0.59
BCLAF1	0.59
USP19	0.59
SLC25A40	0.59
MAPK1	0.59
CTNND1	0.59
NUP205	0.59
AASDH	0.59
NUP153	0.59
RALGAPA2	0.59
GABPB1	0.59
MPZL3	0.59
EIF4G2	0.59
ANO6	0.59
ZFP161	0.59
MYO5C	0.59
DNAJA3	0.59
KLHL28	0.59
GEMIN5	0.59
HIRA	0.59
NAA35	0.59
ZFP64	0.59
PPP2R5E	0.59
FAM161B	0.59
MMGT1	0.59
ZZEF1	0.59
LIN52	0.59
ZNF468	0.59
SPTY2D1	0.59
WDR7	0.59
RAPGEF2	0.59
AKAP11	0.59
KLHL23	0.59
ISG20L2	0.59
SMCR7L	0.59
NUP188	0.59
KLHDC10	0.59
FAM82A2	0.59
FCF1	0.59
TCF20	0.59
PAFAH1B1	0.59
CS	0.59
ZNF318	0.59
TRAPPC10	0.59
LRIG2	0.59
AGGF1	0.59
GANC	0.59
UBQLN2	0.59
ZNF827	0.59
BRPF1	0.59
HMG20A	0.59
CYTSA	0.59
FNIP1	0.59
ANKRD36BP1	0.59
RBBP5	0.59
ZXDB	0.59
LIG3	0.59
ABCB7	0.59
ATXN10	0.59
COG8	0.59
UTP15	0.59
CPSF2	0.59
TBC1D5	0.59
RNF34	0.59
FAM40A	0.59
CYB5RL	0.59
ZBTB5	0.59
RBL1	0.59
TET3	0.59
KIAA0317	0.59
C10orf119	0.59
DDX31	0.59
RFC1	0.59
LEPROT	0.59
FUT10	0.59
PGM2	0.59
GBF1	0.59
GGNBP2	0.59
C4orf14	0.59
USP38	0.58
TM9SF2	0.58
XPO7	0.58
HIVEP1	0.58
URB1	0.58
STAG2	0.58
RAB14	0.58
MTF1	0.58
TTC5	0.58
CHM	0.58
DLAT	0.58
INO80D	0.58
BBX	0.58
FAM21A	0.58
ZNF234	0.58
ZC3HAV1L	0.58
JKAMP	0.58
DDX5	0.58
C4orf29	0.58
ZBTB11	0.58
MFN2	0.58
XPC	0.58
ZNF710	0.58
PHAX	0.58
PRPF8	0.58
ZNF550	0.58
RNMT	0.58
C16orf70	0.58
KCTD18	0.58
GART	0.58
HTT	0.58
C1orf83	0.58
MED13	0.58
NBPF1	0.58
ZXDA	0.58
DENND5A	0.58
PPM1A	0.58
PIAS1	0.58
FKTN	0.58
DHX29	0.58
SMARCAD1	0.58
SPATA5L1	0.58
TTF2	0.58
PHRF1	0.58
EDEM1	0.58
HIP1	0.58
CAND1	0.58
CASP8AP2	0.58
AMMECR1L	0.58
CSNK1G1	0.58
TAF5L	0.58
MFAP3	0.58
NPAT	0.58
RNF20	0.58
FAF2	0.58
MON1B	0.58
C1orf58	0.58
RPL7L1	0.58
SLC12A6	0.58
VPS36	0.58
PIK3C2A	0.58
MORC3	0.58
DHX9	0.58
PALB2	0.58
SRFBP1	0.58
QSER1	0.58
USP47	0.58
IPO5	0.58
CCDC47	0.58
FOXJ3	0.58
LEO1	0.58
FLCN	0.58
NOP14	0.58
PACSIN2	0.58
GOLGA1	0.58
ZBTB43	0.58
FAM83G	0.58
PIGS	0.58
SPATA5	0.58
DBR1	0.58
HEATR3	0.58
EIF2C4	0.58
CHD9	0.57
UNC13B	0.57
TNKS2	0.57
ZFYVE9	0.57
HEATR5A	0.57
ZNF121	0.57
FAM168A	0.57
JRKL	0.57
ZNF434	0.57
ACBD5	0.57
EXD2	0.57
MAPK14	0.57
EXOC8	0.57
ENTPD5	0.57
ZBTB1	0.57
BAZ2A	0.57
MRPL49	0.57
FAM63B	0.57
ANKHD1-EIF4EBP3	0.57
CCNDBP1	0.57
UBE2K	0.57
ARID2	0.57
SPPL2A	0.57
SF3A1	0.57
FAM175B	0.57
N4BP1	0.57
KIAA1430	0.57
CHUK	0.57
C12orf43	0.57
UBP1	0.57
MED14	0.57
RRAGC	0.57
CUL3	0.57
SMARCC1	0.57
L3MBTL2	0.57
DCLRE1B	0.57
NLN	0.57
QTRTD1	0.57
KIAA1632	0.57
SPG11	0.57
DNAJC16	0.57
FAM122A	0.57
RCOR1	0.57
METTL2A	0.57
ZNF749	0.57
RBBP4	0.57
PRRC1	0.57
DOT1L	0.57
HIF1AN	0.57
C2CD3	0.57
PSMD5	0.57
ELF1	0.57
PTCD2	0.57
PLBD2	0.57
TUBGCP3	0.57
DDX19A	0.57
RBM18	0.57
SFRS7	0.57
VPS33A	0.57
TRA2B	0.57
YME1L1	0.57
HSPA8	0.57
AP2B1	0.57
NAA15	0.57
LRRC8B	0.57
ELAVL1	0.57
RBM15B	0.57
LOC144438	0.57
NSF	0.57
ZMYND11	0.57
PCNT	0.57
POLR3B	0.57
MED13L	0.57
LCOR	0.57
ABCF2	0.57
MKLN1	0.57
GSK3B	0.57
LRRC58	0.57
ZNF765	0.57
ZNF134	0.57
EIF5	0.57
MSI2	0.57
MBLAC2	0.57
ZNF37A	0.57
KPNA6	0.57
C1orf55	0.57
AP3B1	0.57
SPAG9	0.57
CTR9	0.57
TRPM7	0.57
GTF2H1	0.57
RCHY1	0.57
KHNYN	0.57
ZNF148	0.57
ANKRD13C	0.57
AKAP13	0.57
SNRNP40	0.57
MAT2A	0.57
TOB2	0.56
GTPBP1	0.56
CASC4	0.56
FBXL3	0.56
SECISBP2	0.56
WDR31	0.56
AKAP1	0.56
CEP76	0.56
TMX1	0.56
ERN1	0.56
ZNHIT6	0.56
ARFGEF2	0.56
YWHAG	0.56
DAZAP2	0.56
GRINL1A	0.56
SLC30A9	0.56
CPSF7	0.56
UHMK1	0.56
ZNF844	0.56
HNRNPM	0.56
BTBD7	0.56
CAPN7	0.56
PTCD3	0.56
NOTCH2	0.56
VCP	0.56
KLHDC2	0.56
SMURF2	0.56
MAML2	0.56
DCAF12	0.56
DYNLL2	0.56
INVS	0.56
LRPPRC	0.56
PLAA	0.56
USP37	0.56
HEATR1	0.56
MLH3	0.56
CNOT6	0.56
YIPF6	0.56
VEZT	0.56
PDCD6IP	0.56
SURF4	0.56
C1orf124	0.56
PEX12	0.56
WASL	0.56
BTRC	0.56
SPOPL	0.56
PDS5B	0.56
UBXN2B	0.56
DOCK9	0.56
MYST2	0.56
SLK	0.56
FBXO34	0.56
CLASP1	0.56
NUMB	0.56
RFFL	0.56
NDST1	0.56
PPP1R8	0.56
MAPK6	0.56
PIGN	0.56
INCENP	0.56
FRRS1	0.56
APPBP2	0.56
PPP1R12A	0.56
RBM9	0.56
FNIP2	0.56
REPS1	0.56
TMEM87A	0.56
SP3	0.56
C17orf39	0.56
KIAA0562	0.56
ETF1	0.56
RAB5C	0.56
FAM73A	0.56
LUC7L2	0.56
COX10	0.56
XIAP	0.56
PARP4	0.56
ACLY	0.56
SP4	0.56
ZDHHC7	0.56
TAB3	0.56
FAM13B	0.56
USP8	0.56
BTAF1	0.56
TRIM37	0.56
ZMYM1	0.56
ZNF319	0.56
SLC30A5	0.56
UBE2G1	0.56
DYNC1H1	0.56
NBR1	0.56
ZNF430	0.56
MTMR4	0.56
R3HDM1	0.56
PPM1D	0.56
AP1AR	0.56
PHLPP2	0.56
LMBRD2	0.56
JOSD1	0.56
MAPKAPK5	0.56
SLC30A6	0.56
REL	0.56
DENND4C	0.56
PARD3B	0.56
ZSCAN22	0.56
DDB1	0.55
C1orf107	0.55
E2F4	0.55
PHF12	0.55
SLC31A1	0.55
SNX18	0.55
TBC1D15	0.55
KLHL20	0.55
MINK1	0.55
RBL2	0.55
RCAN3	0.55
ZBTB6	0.55
PTPN1	0.55
VANGL1	0.55
APPL1	0.55
ZNF678	0.55
RBM15	0.55
GOLGA3	0.55
PJA2	0.55
GSPT1	0.55
POLD3	0.55
SEC24A	0.55
TBP	0.55
LRCH3	0.55
SRPK1	0.55
ACTR8	0.55
LUZP1	0.55
MTMR6	0.55
POLR1A	0.55
TERF2	0.55
ERCC4	0.55
PLEKHB2	0.55
POLH	0.55
ALMS1	0.55
RBM33	0.55
LARS	0.55
SFRS13A	0.55
CPT2	0.55
SERINC5	0.55
ARF6	0.55
KLHL9	0.55
ICMT	0.55
EHMT1	0.55
PTPLB	0.55
ANKRA2	0.55
UGGT1	0.55
USP24	0.55
SYNRG	0.55
PRKAR1A	0.55
RNF168	0.55
NXF1	0.55
TJP2	0.55
TADA2B	0.55
C4orf42	0.55
NUP133	0.55
MAP2K4	0.55
TCHP	0.55
WDR44	0.55
SYNJ2BP	0.55
RBAK	0.55
ZNF445	0.55
RFWD3	0.55
AKAP9	0.55
SFRS1	0.55
DCP1A	0.55
WDR20	0.55
ZNF432	0.55
HECTD1	0.55
LOC441089	0.55
DCAF17	0.55
MOSPD2	0.55
USP9X	0.55
FAM168B	0.55
VAV2	0.55
ATF7IP	0.55
C9orf64	0.55
FIP1L1	0.55
TRIM44	0.55
OXSR1	0.55
VPS24	0.55
YAP1	0.55
SNX19	0.55
L2HGDH	0.55
PARG	0.55
HBP1	0.55
EEF2K	0.55
MAPK1IP1L	0.55
RASA2	0.55
POLR2A	0.55
ZDHHC21	0.55
KIAA1432	0.55
TPP2	0.55
ZNF625	0.55
DCAF7	0.55
ENTPD4	0.55
KPNA3	0.55
C1orf174	0.55
GSG2	0.55
TMEM33	0.55
CTNNB1	0.55
RUNDC1	0.55
SLC35D1	0.55
TECPR1	0.55
HEATR2	0.55
GATC	0.55
LIN54	0.55
CNNM4	0.55
BRIP1	0.55
AAGAB	0.55
SCAMP2	0.55
IPO9	0.54
CEP350	0.54
TAB2	0.54
ALG9	0.54
ZDHHC3	0.54
ABL1	0.54
ADAR	0.54
BMP2K	0.54
FYCO1	0.54
RNF19B	0.54
LEMD3	0.54
TOX4	0.54
SECISBP2L	0.54
C9orf5	0.54
TSR1	0.54
FAM115A	0.54
MFSD9	0.54
ATMIN	0.54
C10orf12	0.54
RHOT1	0.54
GLE1	0.54
GTF3C3	0.54
POLE3	0.54
USP7	0.54
ZNF24	0.54
HELB	0.54
CSDE1	0.54
GAS2L3	0.54
CRTC3	0.54
ZNF623	0.54
TRMT2B	0.54
ESYT2	0.54
POM121C	0.54
WDR3	0.54
NUFIP2	0.54
KIAA1279	0.54
TEX261	0.54
TRIM26	0.54
MTX3	0.54
SF3B1	0.54
PPAT	0.54
MEX3C	0.54
INTS6	0.54
MLL3	0.54
TMEM170A	0.54
NFRKB	0.54
FTSJD1	0.54
PRKDC	0.54
SIK2	0.54
FASTKD2	0.54
SYNCRIP	0.54
RSBN1	0.54
PPP6C	0.54
RCBTB1	0.54
SUN1	0.54
CCDC93	0.54
LARP4B	0.54
VPS13C	0.54
USP3	0.54
AHCTF1	0.54
WDR26	0.54
NDE1	0.54
DET1	0.54
LRCH1	0.54
UBAP2	0.54
LNPEP	0.54
ZCCHC4	0.54
ZNF669	0.54
ZRANB3	0.54
MIER3	0.54
ZNF8	0.54
TCEB3	0.54
BCL2L13	0.54
PRR11	0.54
DDX6	0.54
C9orf80	0.54
WWP2	0.54
ZNF12	0.54
NUP155	0.54
PIKFYVE	0.54
BET1L	0.54
OTUD4	0.54
TNFRSF10A	0.54
LRRC37A4	0.54
WDR61	0.54
UBTF	0.54
TBC1D14	0.54
TOPBP1	0.54
SOCS6	0.54
EVI5	0.54
PDPR	0.54
ZNF701	0.54
SFRS15	0.54
ZBTB33	0.54
