# Supplementary material for: ARNTL-mediated INO80-DHX15 axis reprograms the glycolytic metabolism and augments the progression of endometrial carcinoma
Source: Cell Death Dis. 2025 Jun 20;16(1):463. doi: 10.1038/s41419-025-07776-w (PMC12181345; doi:10.1038/s41419-025-07776-w)
Supplement: Supplementary file 7 — Table S6. Target genes of INO80. [file 41419_2025_7776_MOESM7_ESM.xlsx]

## Sheet: S6.target genes of INO80
#	Gene id	Gene name	Chromosome	Gene type
1	ENSG00000259164	RP11-463C8.4	Chr14	Protein_coding
2	ENSG00000136451	VEZF1	Chr17	Protein_coding
3	ENSG00000232261	RP4-560B9.5	Chr1	Unprocessed_pseudogene
4	ENSG00000160094	ZNF362	Chr1	Protein_coding
5	ENSG00000169231	THBS3	Chr1	Protein_coding
6	ENSG00000280422	RP11-155D18.13	Chr3	TEC
7	ENSG00000159377	PSMB4	Chr1	Protein_coding
8	ENSG00000092931	MFSD11	Chr17	Protein_coding
9	ENSG00000121879	PIK3CA	Chr3	Protein_coding
10	ENSG00000138363	ATIC	Chr2	Protein_coding
11	ENSG00000251745	RNU7-124P	Chr9	SnRNA
12	ENSG00000091317	CMTM6	Chr3	Protein_coding
13	ENSG00000279901	CTD-2270P14.2	Chr16	TEC
14	ENSG00000078399	HOXA9	Chr7	Protein_coding
15	ENSG00000105393	BABAM1	Chr19	Protein_coding
16	ENSG00000204209	DAXX	Chr6	Protein_coding
17	ENSG00000083896	YTHDC1	Chr4	Protein_coding
18	ENSG00000139131	YARS2	Chr12	Protein_coding
19	ENSG00000151779	NBAS	Chr2	Protein_coding
20	ENSG00000166913	YWHAB	Chr20	Protein_coding
21	ENSG00000267114	CTB-129P6.11	Chr19	LincRNA
22	ENSG00000257545	RP11-144F15.1	Chr12	Antisense
23	ENSG00000257594	GALNT4	Chr12	Protein_coding
24	ENSG00000085832	EPS15	Chr1	Protein_coding
25	ENSG00000181852	RNF41	Chr12	Protein_coding
26	ENSG00000228242	AC093495.4	Chr3	Antisense
27	ENSG00000070018	LRP6	Chr12	Protein_coding
28	ENSG00000111653	ING4	Chr12	Protein_coding
29	ENSG00000146463	ZMYM4	Chr1	Protein_coding
30	ENSG00000135541	AHI1	Chr6	Protein_coding
31	ENSG00000202070	RNU6-1175P	Chr11	SnRNA
32	ENSG00000257315	ZBED6	Chr1	Protein_coding
33	ENSG00000100129	EIF3L	Chr22	Protein_coding
34	ENSG00000204422	XXbac-BPG32J3.20	Chr6	Protein_coding
35	ENSG00000248240	RP11-159F24.5	Chr5	Antisense
36	ENSG00000163069	SGCB	Chr4	Protein_coding
37	ENSG00000196420	S100A5	Chr1	Protein_coding
38	ENSG00000174231	PRPF8	Chr17	Protein_coding
39	ENSG00000222915	RNU6-564P	Chr22	SnRNA
40	ENSG00000198715	C1orf85	Chr1	Protein_coding
41	ENSG00000196345	ZKSCAN7	Chr3	Protein_coding
42	ENSG00000163512	AZI2	Chr3	Protein_coding
43	ENSG00000149262	INTS4	Chr11	Protein_coding
44	ENSG00000276524	RP11-323F24.3	Chr15	LincRNA
45	ENSG00000149639	SOGA1	Chr20	Protein_coding
46	ENSG00000238198	RP11-31F15.2	Chr1	LincRNA
47	ENSG00000276027	U12	Chr22	SnRNA
48	ENSG00000257800	FNBP1P1	Chr2	Processed_pseudogene
49	ENSG00000072506	HSD17B10	ChrX	Protein_coding
50	ENSG00000165699	TSC1	Chr9	Protein_coding
51	ENSG00000167778	SPRYD3	Chr12	Protein_coding
52	ENSG00000172123	SLFN12	Chr17	Protein_coding
53	ENSG00000173065	FAM222B	Chr17	Protein_coding
54	ENSG00000278834	RP11-458J1.1	Chr17	Antisense
55	ENSG00000097021	ACOT7	Chr1	Protein_coding
56	ENSG00000201778	Y_RNA	Chr3	Misc_RNA
57	ENSG00000232290	RP1-292B18.3	Chr6	Antisense
58	ENSG00000100578	KIAA0586	Chr14	Protein_coding
59	ENSG00000145476	CYP4V2	Chr4	Protein_coding
60	ENSG00000278050	NEAT1_2	Chr11	Misc_RNA
61	ENSG00000156171	DRAM2	Chr1	Protein_coding
62	ENSG00000114480	GBE1	Chr3	Protein_coding
63	ENSG00000252956	RNA5SP40	Chr1	RRNA
64	ENSG00000061273	HDAC7	Chr12	Protein_coding
65	ENSG00000273106	RP11-559M23.1	Chr2	Antisense
66	ENSG00000160058	BSDC1	Chr1	Protein_coding
67	ENSG00000269984	RP11-362K14.5	Chr3	Antisense
68	ENSG00000241852	C8orf58	Chr8	Protein_coding
69	ENSG00000100319	ZMAT5	Chr22	Protein_coding
70	ENSG00000115368	WDR75	Chr2	Protein_coding
71	ENSG00000204438	GPANK1	Chr6	Protein_coding
72	ENSG00000050426	LETMD1	Chr12	Protein_coding
73	ENSG00000102901	CENPT	Chr16	Protein_coding
74	ENSG00000115204	MPV17	Chr2	Protein_coding
75	ENSG00000143437	ARNT	Chr1	Protein_coding
76	ENSG00000143248	RGS5	Chr1	Protein_coding
77	ENSG00000109920	FNBP4	Chr11	Protein_coding
78	ENSG00000253710	ALG11	Chr13	Protein_coding
79	ENSG00000207782	MIR150	Chr19	MiRNA
80	ENSG00000271228	CTC-336P14.1	Chr2	Antisense
81	ENSG00000142949	PTPRF	Chr1	Protein_coding
82	ENSG00000083720	OXCT1	Chr5	Protein_coding
83	ENSG00000199347	RNU5E-1	Chr1	SnRNA
84	ENSG00000145730	PAM	Chr5	Protein_coding
85	ENSG00000259605	AC074212.5	Chr19	Processed_transcript
86	ENSG00000167904	TMEM68	Chr8	Protein_coding
87	ENSG00000204469	PRRC2A	Chr6	Protein_coding
88	ENSG00000224397	LINC01272	Chr20	LincRNA
89	ENSG00000251576	LINC01267	Chr3	LincRNA
90	ENSG00000172432	GTPBP2	Chr6	Protein_coding
91	ENSG00000126368	NR1D1	Chr17	Protein_coding
92	ENSG00000257488	RP5-1057I20.2	Chr12	LincRNA
93	ENSG00000109606	DHX15	Chr4	Protein_coding
94	ENSG00000221986	MYBPHL	Chr1	Protein_coding
95	ENSG00000206713	Y_RNA	Chr17	Misc_RNA
96	ENSG00000245556	SCAMP1-AS1	Chr5	LincRNA
97	ENSG00000164091	WDR82	Chr3	Protein_coding
98	ENSG00000273010	RP11-96K19.5	Chr1	Antisense
99	ENSG00000161547	SRSF2	Chr17	Protein_coding
100	ENSG00000158352	SHROOM4	ChrX	Protein_coding
101	ENSG00000197756	RPL37A	Chr2	Protein_coding
102	ENSG00000162222	TTC9C	Chr11	Protein_coding
103	ENSG00000182810	DDX28	Chr16	Protein_coding
104	ENSG00000230285	RP11-290M5.2	Chr1	LincRNA
105	ENSG00000179818	PCBP1-AS1	Chr2	Antisense
106	ENSG00000188739	RBM34	Chr1	Protein_coding
107	ENSG00000175782	SLC35E3	Chr12	Protein_coding
108	ENSG00000168259	DNAJC7	Chr17	Protein_coding
109	ENSG00000183760	PAPL;	Chr19	Protein_coding
110	ENSG00000178913	TAF7	Chr5	Protein_coding
111	ENSG00000274300	MIR6864	Chr17	MiRNA
112	ENSG00000172766	NAA16	Chr13	Protein_coding
113	ENSG00000103540	CCP110	Chr16	Protein_coding
114	ENSG00000134759	ELP2	Chr18	Protein_coding
115	ENSG00000160352	ZNF714	Chr19	Protein_coding
116	ENSG00000244176	RP11-810P12.1	Chr11	Processed_pseudogene
117	ENSG00000231588	RP11-50E11.2	Chr10	Processed_pseudogene
118	ENSG00000256897	RP11-17G12.2	Chr11	Antisense
119	ENSG00000166734	CASC4	Chr15	Protein_coding
120	ENSG00000136925	TSTD2	Chr9	Protein_coding
121	ENSG00000114251	WNT5A	Chr3	Protein_coding
122	ENSG00000117707	PROX1	Chr1	Protein_coding
123	ENSG00000119042	SATB2	Chr2	Protein_coding
124	ENSG00000273623	TP53TG1_1	Chr7	Misc_RNA
125	ENSG00000137817	PARP6	Chr15	Protein_coding
126	ENSG00000051382	PIK3CB	Chr3	Protein_coding
127	ENSG00000236449	AC018890.6	Chr2	Antisense
128	ENSG00000104870	FCGRT	Chr19	Protein_coding
129	ENSG00000066279	ASPM	Chr1	Protein_coding
130	ENSG00000106400	ZNHIT1	Chr7	Protein_coding
131	ENSG00000253187	HOXA10-AS	Chr7	Antisense
132	ENSG00000158874	APOA2	Chr1	Protein_coding
133	ENSG00000113812	ACTR8	Chr3	Protein_coding
134	ENSG00000166439	RNF169	Chr11	Protein_coding
135	ENSG00000111481	COPZ1	Chr12	Protein_coding
136	ENSG00000275846	RP11-457M11.7	Chr6	LincRNA
137	ENSG00000256557	RP11-1060J15.3	Chr12	Processed_pseudogene
138	ENSG00000154059	IMPACT	Chr18	Protein_coding
139	ENSG00000147586	MRPS28	Chr8	Protein_coding
140	ENSG00000233562	RP11-548N1.1	Chr1	Processed_pseudogene
141	ENSG00000250214	RP13-488H8.1	Chr4	Processed_pseudogene
142	ENSG00000037749	MFAP3	Chr5	Protein_coding
143	ENSG00000109743	BST1	Chr4	Protein_coding
144	ENSG00000144136	SLC20A1	Chr2	Protein_coding
145	ENSG00000199565	Y_RNA	Chr1	Misc_RNA
146	ENSG00000241770	RP11-555M1.3	Chr3	Antisense
147	ENSG00000141127	PRPSAP2	Chr17	Protein_coding
148	ENSG00000268975	MIA-RAB4B	Chr19	Protein_coding
149	ENSG00000273350	RP4-539M6.20	Chr22	Sense_intronic
150	ENSG00000197375	SLC22A5	Chr5	Protein_coding
151	ENSG00000107951	MTPAP	Chr10	Protein_coding
152	ENSG00000201868	Y_RNA	Chr1	Misc_RNA
153	ENSG00000172878	METAP1D	Chr2	Protein_coding
154	ENSG00000160563	MED27	Chr9	Protein_coding
155	ENSG00000084463	WBP11	Chr12	Protein_coding
156	ENSG00000158417	EIF5B	Chr2	Protein_coding
157	ENSG00000268643	AC006486.9	Chr19	Protein_coding
158	ENSG00000100124	ANKRD54	Chr22	Protein_coding
159	ENSG00000257184	HOXA10-HOXA9	Chr7	Protein_coding
160	ENSG00000262953	EIF4A1P9	Chr17	Processed_pseudogene
161	ENSG00000183775	KCTD16	Chr5	Protein_coding
162	ENSG00000265808	SEC22B	Chr1	Protein_coding
163	ENSG00000244586	WNT5A-AS1	Chr3	Antisense
164	ENSG00000131061	ZNF341	Chr20	Protein_coding
165	ENSG00000261187	RP11-1007O24.2	Chr15	LincRNA
166	ENSG00000213399	AC022210.2	Chr2	Processed_pseudogene
167	ENSG00000104419	NDRG1	Chr8	Protein_coding
168	ENSG00000266897	AC005546.2	Chr19	LincRNA
169	ENSG00000042493	CAPG	Chr2	Protein_coding
170	ENSG00000115504	EHBP1	Chr2	Protein_coding
171	ENSG00000268061	NAPA-AS1	Chr19	Antisense
172	ENSG00000207005	RNU1-2	Chr1	SnRNA
173	ENSG00000214517	PPME1	Chr11	Protein_coding
174	ENSG00000255439	RP11-196G11.1	Chr16	Protein_coding
175	ENSG00000276278	RP11-182J1.3	Chr15	Antisense
176	ENSG00000219529	AP000580.1	Chr11	Processed_pseudogene
177	ENSG00000269889	RP11-816J6.3	Chr3	Antisense
178	ENSG00000136003	ISCU	Chr12	Protein_coding
179	ENSG00000115464	USP34	Chr2	Protein_coding
180	ENSG00000279765	CHD2	Chr15	Protein_coding
181	ENSG00000196628	TCF4	Chr18	Protein_coding
182	ENSG00000146067	FAM193B	Chr5	Protein_coding
183	ENSG00000268173	PIK3R2	Chr19	Protein_coding
184	ENSG00000271538	RP11-326I11.4	Chr4	LincRNA
185	ENSG00000258922	CTD-2313J17.1	Chr15	Sense_intronic
186	ENSG00000171552	BCL2L1	Chr20	Protein_coding
187	ENSG00000276584	MIR6737	Chr1	MiRNA
188	ENSG00000168958	MFF	Chr2	Protein_coding
189	ENSG00000114473	IQCG	Chr3	Protein_coding
190	ENSG00000148572	NRBF2	Chr10	Protein_coding
191	ENSG00000222614	Y_RNA	Chr19	Misc_RNA
192	ENSG00000280247	AC005578.3	Chr19	TEC
193	ENSG00000237887	RPL23AP32	Chr2	Processed_pseudogene
194	ENSG00000111860	CEP85L	Chr6	Protein_coding
195	ENSG00000263753	LINC00667	Chr18	LincRNA
196	ENSG00000253429	KB-1090H4.2	Chr8	Processed_pseudogene
197	ENSG00000167965	MLST8	Chr16	Protein_coding
198	ENSG00000276170	AC124789.1	Chr17	Processed_transcript
199	ENSG00000080854	IGSF9B	Chr11	Protein_coding
200	ENSG00000166073	GPR176	Chr15	Protein_coding
201	ENSG00000181915	ADO	Chr10	Protein_coding
202	ENSG00000116539	ASH1L	Chr1	Protein_coding
203	ENSG00000207200	RNU6-45P	Chr11	SnRNA
204	ENSG00000278517	MIR6865	Chr17	MiRNA
205	ENSG00000123815	ADCK4	Chr19	Protein_coding
206	ENSG00000116001	TIA1	Chr2	Protein_coding
207	ENSG00000137992	DBT	Chr1	Protein_coding
208	ENSG00000183814	LIN9	Chr1	Protein_coding
209	ENSG00000196911	KPNA5	Chr6	Protein_coding
210	ENSG00000134686	PHC2	Chr1	Protein_coding
211	ENSG00000233664	NDUFS5P3	Chr1	Processed_pseudogene
212	ENSG00000206754	SNORD101	Chr6	SnoRNA
213	ENSG00000100442	FKBP3	Chr14	Protein_coding
214	ENSG00000166619	BLCAP	Chr20	Protein_coding
215	ENSG00000107077	KDM4C	Chr9	Protein_coding
216	ENSG00000275208	MIR6745	Chr11	MiRNA
217	ENSG00000162994	CLHC1	Chr2	Protein_coding
218	ENSG00000170540	ARL6IP1	Chr16	Protein_coding
219	ENSG00000105323	HNRNPUL1	Chr19	Protein_coding
220	ENSG00000279152	AC129492.1	Chr17	Protein_coding
221	ENSG00000117399	CDC20	Chr1	Protein_coding
222	ENSG00000205542	TMSB4X	ChrX	Protein_coding
223	ENSG00000205464	ATP6AP1L	Chr5	Protein_coding
224	ENSG00000242110	AMACR	Chr5	Protein_coding
225	ENSG00000134899	ERCC5	Chr13	Protein_coding
226	ENSG00000266967	AARSD1	Chr17	Protein_coding
227	ENSG00000129933	MAU2	Chr19	Protein_coding
228	ENSG00000253125	RP11-459E5.1	Chr8	Processed_transcript
229	ENSG00000130764	LRRC47	Chr1	Protein_coding
230	ENSG00000132485	ZRANB2	Chr1	Protein_coding
231	ENSG00000135940	COX5B	Chr2	Protein_coding
232	ENSG00000186594	MIR22HG	Chr17	LincRNA
233	ENSG00000136718	IMP4	Chr2	Protein_coding
234	ENSG00000109220	CHIC2	Chr4	Protein_coding
235	ENSG00000207585	MIR181D	Chr19	MiRNA
236	ENSG00000198561	CTNND1	Chr11	Protein_coding
237	ENSG00000113460	BRIX1	Chr5	Protein_coding
238	ENSG00000106688	SLC1A1	Chr9	Protein_coding
239	ENSG00000153814	JAZF1	Chr7	Protein_coding
240	ENSG00000245149	RNF139-AS1	Chr8	LincRNA
241	ENSG00000118564	FBXL5	Chr4	Protein_coding
242	ENSG00000277723	MIR6827	Chr3	MiRNA
243	ENSG00000119314	PTBP3	Chr9	Protein_coding
244	ENSG00000279203	AC005785.5	Chr19	TEC
245	ENSG00000102974	CTCF	Chr16	Protein_coding
246	ENSG00000163812	ZDHHC3	Chr3	Protein_coding
247	ENSG00000202222	Y_RNA	Chr1	Misc_RNA
248	ENSG00000172845	SP3	Chr2	Protein_coding
249	ENSG00000095787	WAC	Chr10	Protein_coding
250	ENSG00000275175	CTD-2313J17.7	Chr15	LincRNA
251	ENSG00000139318	DUSP6	Chr12	Protein_coding
252	ENSG00000153885	KCTD15	Chr19	Protein_coding
253	ENSG00000130348	QRSL1	Chr6	Protein_coding
254	ENSG00000223393	RP5-858B6.3	Chr1	Antisense
255	ENSG00000113615	SEC24A	Chr5	Protein_coding
256	ENSG00000119725	ZNF410	Chr14	Protein_coding
257	ENSG00000267699	RP11-729L2.2	Chr18	Protein_coding
258	ENSG00000233672	RNASEH2B-AS1	Chr13	Antisense
259	ENSG00000113532	ST8SIA4	Chr5	Protein_coding
260	ENSG00000270040	RP11-416A14.1	Chr1	Sense_intronic
261	ENSG00000167291	TBC1D16	Chr17	Protein_coding
262	ENSG00000132581	SDF2	Chr17	Protein_coding
263	ENSG00000213741	RPS29	Chr14	Protein_coding
264	ENSG00000256537	RP11-785H5.1	Chr12	LincRNA
265	ENSG00000168517	HEXIM2	Chr17	Protein_coding
266	ENSG00000228223	HCG11	Chr6	LincRNA
267	ENSG00000277688	RP11-697E22.1	Chr17	Antisense
268	ENSG00000129038	LOXL1	Chr15	Protein_coding
269	ENSG00000185651	UBE2L3	Chr22	Protein_coding
270	ENSG00000254336	AC008694.2	Chr5	Processed_pseudogene
271	ENSG00000275322	RP11-262A16.1	Chr15	LincRNA
272	ENSG00000240673	AC006539.2	Chr19	Processed_pseudogene
273	ENSG00000142892	PIGK	Chr1	Protein_coding
274	ENSG00000177879	AP3S1	Chr5	Protein_coding
275	ENSG00000224950	RP5-1086K13.1	Chr1	LincRNA
276	ENSG00000265396	MIR3128	Chr2	MiRNA
277	ENSG00000237418	AC069257.6	Chr3	Processed_pseudogene
278	ENSG00000145040	UCN2	Chr3	Protein_coding
279	ENSG00000132185	FCRLA	Chr1	Protein_coding
280	ENSG00000167515	TRAPPC2L	Chr16	Protein_coding
281	ENSG00000113384	GOLPH3	Chr5	Protein_coding
282	ENSG00000173542	MOB1B	Chr4	Protein_coding
283	ENSG00000134982	APC	Chr5	Protein_coding
284	ENSG00000231871	IPO9-AS1	Chr1	Antisense
285	ENSG00000181904	C5orf24	Chr5	Protein_coding
286	ENSG00000135823	STX6	Chr1	Protein_coding
287	ENSG00000258465	DCAF8	Chr1	Protein_coding
288	ENSG00000087470	DNM1L	Chr12	Protein_coding
289	ENSG00000256377	RP11-1060J15.4	Chr12	Antisense
290	ENSG00000197045	GMFB	Chr14	Protein_coding
291	ENSG00000261386	CTD-2012K14.6	Chr16	LincRNA
292	ENSG00000274618	HIST1H4F	Chr6	Protein_coding
293	ENSG00000184897	H1FX	Chr3	Protein_coding
294	ENSG00000182952	HMGN4	Chr6	Protein_coding
295	ENSG00000199293	SNORA21	Chr17	SnoRNA
296	ENSG00000137720	C11orf1	Chr11	Protein_coding
297	ENSG00000133818	RRAS2	Chr11	Protein_coding
298	ENSG00000111325	OGFOD2	Chr12	Protein_coding
299	ENSG00000022840	RNF10	Chr12	Protein_coding
300	ENSG00000160888	IER2	Chr19	Protein_coding
301	ENSG00000079616	KIF22	Chr16	Protein_coding
302	ENSG00000145494	NDUFS6	Chr5	Protein_coding
303	ENSG00000233060	AC016700.2	Chr2	LincRNA
304	ENSG00000206562	METTL6	Chr3	Protein_coding
305	ENSG00000255874	LINC00346	Chr13	LincRNA
306	ENSG00000100603	SNW1	Chr14	Protein_coding
307	ENSG00000086102	NFX1	Chr9	Protein_coding
308	ENSG00000127314	RAP1B	Chr12	Protein_coding
309	ENSG00000227199	ST7-AS1	Chr7	Antisense
310	ENSG00000164323	CFAP97	Chr4	Protein_coding
311	ENSG00000256294	ZNF225	Chr19	Protein_coding
312	ENSG00000231210	LINC01510	Chr7	LincRNA
313	ENSG00000260111	RP11-529K1.4	Chr16	Antisense
314	ENSG00000213190	MLLT11	Chr1	Protein_coding
315	ENSG00000238290	RP11-431K24.1	Chr1	LincRNA
316	ENSG00000257769	CTB-193M12.1	Chr16	Antisense
317	ENSG00000121749	TBC1D15	Chr12	Protein_coding
318	ENSG00000242048	RP13-452N2.1	Chr7	Processed_transcript
319	ENSG00000108669	CYTH1	Chr17	Protein_coding
320	ENSG00000273080	RP11-301O19.1	Chr2	Antisense
321	ENSG00000280129	RP11-298I3.3	Chr14	TEC
322	ENSG00000230896	RP11-767N6.7	Chr1	Sense_intronic
323	ENSG00000173221	GLRX	Chr5	Protein_coding
324	ENSG00000262223	RP11-1055B8.3	Chr17	LincRNA
325	ENSG00000183150	GPR19	Chr12	Protein_coding
326	ENSG00000258928	RP11-463J10.2	Chr14	Antisense
327	ENSG00000165732	DDX21	Chr10	Protein_coding
328	ENSG00000103342	GSPT1	Chr16	Protein_coding
329	ENSG00000177189	RPS6KA3	ChrX	Protein_coding
330	ENSG00000207138	RNU6-869P	Chr8	SnRNA
331	ENSG00000266088	RP5-1028K7.2	Chr17	LincRNA
332	ENSG00000259396	RP11-16O9.2	Chr15	Sense_intronic
333	ENSG00000106355	LSM5	Chr7	Protein_coding
334	ENSG00000164898	C7orf55	Chr7	Protein_coding
335	ENSG00000167962	ZNF598	Chr16	Protein_coding
336	ENSG00000132603	NIP7	Chr16	Protein_coding
337	ENSG00000250659	RP11-864I4.3	Chr11	Antisense
338	ENSG00000119965	C10orf88	Chr10	Protein_coding
339	ENSG00000197622	CDC42SE1	Chr1	Protein_coding
340	ENSG00000156928	MALSU1	Chr7	Protein_coding
341	ENSG00000198721	ECI2	Chr6	Protein_coding
342	ENSG00000167535	CACNB3	Chr12	Protein_coding
343	ENSG00000267626	AC002115.9	Chr19	LincRNA
344	ENSG00000271922	snoU13	Chr3	SnoRNA
345	ENSG00000258674	CTC-260F20.3	Chr19	Protein_coding
346	ENSG00000200847	Y_RNA	Chr7	Misc_RNA
347	ENSG00000070061	IKBKAP	Chr9	Protein_coding
348	ENSG00000267342	RP11-552F3.10	Chr17	Antisense
349	ENSG00000091009	RBM27	Chr5	Protein_coding
350	ENSG00000237765	FAM200B	Chr4	Protein_coding
351	ENSG00000259583	RP11-66B24.4	Chr15	Antisense
352	ENSG00000135272	MDFIC	Chr7	Protein_coding
353	ENSG00000247373	RP11-486O12.2	Chr12	LincRNA
354	ENSG00000137501	SYTL2	Chr11	Protein_coding
355	ENSG00000110400	PVRL1	Chr11	Protein_coding
356	ENSG00000160703	NLRX1	Chr11	Protein_coding
357	ENSG00000227417	RP11-397P13.6	Chr1	Processed_pseudogene
358	ENSG00000136231	IGF2BP3	Chr7	Protein_coding
359	ENSG00000116221	MRPL37	Chr1	Protein_coding
360	ENSG00000198919	DZIP3	Chr3	Protein_coding
361	ENSG00000083223	ZCCHC6	Chr9	Protein_coding
362	ENSG00000176563	CNTD1	Chr17	Protein_coding
363	ENSG00000036549	ZZZ3	Chr1	Protein_coding
364	ENSG00000101311	FERMT1	Chr20	Protein_coding
365	ENSG00000137154	RPS6	Chr9	Protein_coding
366	ENSG00000252691	SCARNA18	Chr1	SnoRNA
367	ENSG00000254710	CTD-2216M2.1	Chr11	Antisense
368	ENSG00000117479	SLC19A2	Chr1	Protein_coding
369	ENSG00000228701	TNKS2-AS1	Chr10	Antisense
370	ENSG00000181222	POLR2A	Chr17	Protein_coding
371	ENSG00000130856	ZNF236	Chr18	Protein_coding
372	ENSG00000254943	RP11-664I21.6	Chr11	Antisense
373	ENSG00000256280	RP11-466C23.5	Chr11	Processed_pseudogene
374	ENSG00000222043	AC079305.10	Chr2	Antisense
375	ENSG00000171163	ZNF692	Chr1	Protein_coding
376	ENSG00000163032	VSNL1	Chr2	Protein_coding
377	ENSG00000065243	PKN2	Chr1	Protein_coding
378	ENSG00000265107	GJA5	Chr1	Protein_coding
379	ENSG00000149926	FAM57B	Chr16	Protein_coding
380	ENSG00000167005	NUDT21	Chr16	Protein_coding
381	ENSG00000115970	THADA	Chr2	Protein_coding
382	ENSG00000254869	RP11-91I20.2	Chr8	LincRNA
383	ENSG00000196460	RFX8	Chr2	Protein_coding
384	ENSG00000102967	DHODH	Chr16	Protein_coding
385	ENSG00000125817	CENPB	Chr20	Protein_coding
386	ENSG00000164754	RAD21	Chr8	Protein_coding
387	ENSG00000105281	SLC1A5	Chr19	Protein_coding
388	ENSG00000123268	ATF1	Chr12	Protein_coding
389	ENSG00000258957	RP11-363J20.1	Chr14	LincRNA
390	ENSG00000148842	CNNM2	Chr10	Protein_coding
391	ENSG00000168014	C2CD3	Chr11	Protein_coding
392	ENSG00000227533	SLC2A1-AS1	Chr1	LincRNA
393	ENSG00000174307	PHLDA3	Chr1	Protein_coding
394	ENSG00000101695	RNF125	Chr18	Protein_coding
395	ENSG00000086544	ITPKC	Chr19	Protein_coding
396	ENSG00000173662	TAS1R1	Chr1	Protein_coding
397	ENSG00000115310	RTN4	Chr2	Protein_coding
398	ENSG00000227308	AC009502.4	Chr2	LincRNA
399	ENSG00000249087	ZNF436-AS1	Chr1	Antisense
400	ENSG00000079785	DDX1	Chr2	Protein_coding
401	ENSG00000120334	CENPL	Chr1	Protein_coding
402	ENSG00000222072	Y_RNA	Chr10	Misc_RNA
403	ENSG00000113119	TMCO6	Chr5	Protein_coding
404	ENSG00000232759	AC002480.3	Chr7	Antisense
405	ENSG00000235681	AC008746.5	Chr19	Processed_pseudogene
406	ENSG00000249375	CASC11	Chr8	LincRNA
407	ENSG00000149480	MTA2	Chr11	Protein_coding
408	ENSG00000104872	PIH1D1	Chr19	Protein_coding
409	ENSG00000261334	RP11-65J3.14	Chr9	LincRNA
410	ENSG00000116127	ALMS1	Chr2	Protein_coding
411	ENSG00000260360	RP11-533E19.5	Chr1	LincRNA
412	ENSG00000273973	RP11-973D8.5	Chr12	Sense_intronic
413	ENSG00000278799	MIR6823	Chr3	MiRNA
414	ENSG00000234264	DEPDC1-AS1	Chr1	Antisense
415	ENSG00000275709	RP11-96O20.5	Chr15	LincRNA
416	ENSG00000076108	BAZ2A	Chr12	Protein_coding
417	ENSG00000126012	KDM5C	ChrX	Protein_coding
418	ENSG00000115318	LOXL3	Chr2	Protein_coding
419	ENSG00000168268	NT5DC2	Chr3	Protein_coding
420	ENSG00000269846	RP4-621N11.2	Chr20	Antisense
421	ENSG00000132424	PNISR	Chr6	Protein_coding
422	ENSG00000188612	SUMO2	Chr17	Protein_coding
423	ENSG00000207696	MIR659	Chr22	MiRNA
424	ENSG00000199673	SNORD16	Chr15	SnoRNA
425	ENSG00000092964	DPYSL2	Chr8	Protein_coding
426	ENSG00000163607	GTPBP8	Chr3	Protein_coding
427	ENSG00000213625	LEPROT	Chr1	Protein_coding
428	ENSG00000234741	GAS5	Chr1	Processed_transcript
429	ENSG00000173905	GOLIM4	Chr3	Protein_coding
430	ENSG00000276771	HOTAIRM1_2	Chr7	Misc_RNA
431	ENSG00000151553	FAM160B1	Chr10	Protein_coding
432	ENSG00000185551	NR2F2	Chr15	Protein_coding
433	ENSG00000266598	RP11-583F2.5	Chr17	Antisense
434	ENSG00000078237	C12orf5	Chr12	Protein_coding
435	ENSG00000265110	MIR4731	Chr17	MiRNA
436	ENSG00000164744	SUN3	Chr7	Protein_coding
437	ENSG00000141510	TP53	Chr17	Protein_coding
438	ENSG00000130254	SAFB2	Chr19	Protein_coding
439	ENSG00000076053	RBM7	Chr11	Protein_coding
440	ENSG00000049541	RFC2	Chr7	Protein_coding
441	ENSG00000234608	MAPKAPK5-AS1	Chr12	LincRNA
442	ENSG00000134371	CDC73	Chr1	Protein_coding
443	ENSG00000152147	GEMIN6	Chr2	Protein_coding
444	ENSG00000236352	AC005220.3	Chr20	Antisense
445	ENSG00000148180	GSN	Chr9	Protein_coding
446	ENSG00000255581	RP11-69M1.4	Chr12	Processed_pseudogene
447	ENSG00000263001	GTF2I	Chr7	Protein_coding
448	ENSG00000229348	HYI-AS1	Chr1	Antisense
449	ENSG00000275185	RP13-753N3.3	Chr17	Antisense
450	ENSG00000207808	MIR27A	Chr19	MiRNA
451	ENSG00000248275	TRIM52-AS1	Chr5	Processed_transcript
452	ENSG00000241837	ATP5O	Chr21	Protein_coding
453	ENSG00000073792	IGF2BP2	Chr3	Protein_coding
454	ENSG00000165702	GFI1B	Chr9	Protein_coding
455	ENSG00000085063	CD59	Chr11	Protein_coding
456	ENSG00000263683	RP4-777O23.1	Chr7	LincRNA
457	ENSG00000279817	RP11-386I8.4	Chr12	TEC
458	ENSG00000228144	RP11-745O10.4	Chr12	Protein_coding
459	ENSG00000135392	DNAJC14	Chr12	Protein_coding
460	ENSG00000182919	C11orf54	Chr11	Protein_coding
461	ENSG00000133983	COX16	Chr14	Protein_coding
462	ENSG00000106089	STX1A	Chr7	Protein_coding
463	ENSG00000277373	RP11-462D18.4	Chr20	Sense_intronic
464	ENSG00000203943	SAMD13	Chr1	Protein_coding
465	ENSG00000175467	SART1	Chr11	Protein_coding
466	ENSG00000112031	MTRF1L	Chr6	Protein_coding
467	ENSG00000115275	MOGS	Chr2	Protein_coding
468	ENSG00000066185	ZMYND12	Chr1	Protein_coding
469	ENSG00000212127	TAS2R14	Chr12	Protein_coding
470	ENSG00000060642	PIGV	Chr1	Protein_coding
471	ENSG00000158008	EXTL1	Chr1	Protein_coding
472	ENSG00000199168	MIR374A	ChrX	MiRNA
473	ENSG00000049759	NEDD4L	Chr18	Protein_coding
474	ENSG00000134897	BIVM	Chr13	Protein_coding
475	ENSG00000114125	RNF7	Chr3	Protein_coding
476	ENSG00000178193	RP4-682C21.5	Chr1	Antisense
477	ENSG00000272762	RP11-155D18.12	Chr3	Protein_coding
478	ENSG00000134900	TPP2	Chr13	Protein_coding
479	ENSG00000153207	AHCTF1	Chr1	Protein_coding
480	ENSG00000087365	SF3B2	Chr11	Protein_coding
481	ENSG00000115998	C2orf42	Chr2	Protein_coding
482	ENSG00000231449	AC097359.2	Chr3	Processed_pseudogene
483	ENSG00000184226	PCDH9	Chr13	Protein_coding
484	ENSG00000226782	RP11-706D8.3	Chr3	LincRNA
485	ENSG00000167968	DNASE1L2	Chr16	Protein_coding
486	ENSG00000156110	ADK	Chr10	Protein_coding
487	ENSG00000095574	IKZF5	Chr10	Protein_coding
488	ENSG00000052841	TTC17	Chr11	Protein_coding
489	ENSG00000168137	SETD5	Chr3	Protein_coding
490	ENSG00000186073	C15orf41	Chr15	Protein_coding
491	ENSG00000235313	HM13-IT1	Chr20	Sense_intronic
492	ENSG00000188191	PRKAR1B	Chr7	Protein_coding
493	ENSG00000138867	GUCD1	Chr22	Protein_coding
494	ENSG00000095906	NUBP2	Chr16	Protein_coding
495	ENSG00000213085	CFAP45	Chr1	Protein_coding
496	ENSG00000131023	LATS1	Chr6	Protein_coding
497	ENSG00000202241	RN7SKP186	Chr6	Misc_RNA
498	ENSG00000258813	RP11-109N23.4	Chr14	Antisense
499	ENSG00000168769	TET2	Chr4	Protein_coding
500	ENSG00000123080	CDKN2C	Chr1	Protein_coding
501	ENSG00000166963	MAP1A	Chr15	Protein_coding
502	ENSG00000105568	PPP2R1A	Chr19	Protein_coding
503	ENSG00000089356	FXYD3	Chr19	Protein_coding
504	ENSG00000117519	CNN3	Chr1	Protein_coding
505	ENSG00000264772	SNORA67	Chr17	Processed_transcript
506	ENSG00000258484	SPESP1	Chr15	Protein_coding
507	ENSG00000233875	RP11-61L14.6	Chr1	Antisense
508	ENSG00000144560	VGLL4	Chr3	Protein_coding
509	ENSG00000198836	OPA1	Chr3	Protein_coding
510	ENSG00000006468	ETV1	Chr7	Protein_coding
511	ENSG00000170348	TMED10	Chr14	Protein_coding
512	ENSG00000133816	MICAL2	Chr11	Protein_coding
513	ENSG00000150967	ABCB9	Chr12	Protein_coding
514	ENSG00000139343	SNRPF	Chr12	Protein_coding
515	ENSG00000125835	SNRPB	Chr20	Protein_coding
516	ENSG00000256915	RP11-221N13.4	Chr12	LincRNA
517	ENSG00000011021	CLCN6	Chr1	Protein_coding
518	ENSG00000119777	TMEM214	Chr2	Protein_coding
519	ENSG00000204954	C12orf73	Chr12	Protein_coding
520	ENSG00000132912	DCTN4	Chr5	Protein_coding
521	ENSG00000208036	MIR106B	Chr7	MiRNA
522	ENSG00000147140	NONO	ChrX	Protein_coding
523	ENSG00000267518	RP11-794C22.2	Chr17	Processed_pseudogene
524	ENSG00000141298	SSH2	Chr17	Protein_coding
525	ENSG00000259884	RP11-1100L3.8	Chr12	LincRNA
526	ENSG00000180979	LRRC57	Chr15	Protein_coding
527	ENSG00000204116	CHIC1	ChrX	Protein_coding
528	ENSG00000115207	GTF3C2	Chr2	Protein_coding
529	ENSG00000252699	SNORA21	Chr17	SnoRNA
530	ENSG00000136271	DDX56	Chr7	Protein_coding
531	ENSG00000252186	RNU6-781P	Chr12	SnRNA
532	ENSG00000228274	RP3-508I15.9	Chr22	Antisense
533	ENSG00000143252	SDHC	Chr1	Protein_coding
534	ENSG00000204620	RP11-1148L6.9	ChrX	Antisense
535	ENSG00000164933	SLC25A32	Chr8	Protein_coding
536	ENSG00000235448	LURAP1L-AS1	Chr9	Antisense
537	ENSG00000132002	DNAJB1	Chr19	Protein_coding
538	ENSG00000204314	PRRT1	Chr6	Protein_coding
539	ENSG00000151498	ACAD8	Chr11	Protein_coding
540	ENSG00000117676	RPS6KA1	Chr1	Protein_coding
541	ENSG00000138604	GLCE	Chr15	Protein_coding
542	ENSG00000172939	OXSR1	Chr3	Protein_coding
543	ENSG00000164751	PEX2	Chr8	Protein_coding
544	ENSG00000186472	PCLO	Chr7	Protein_coding
545	ENSG00000228264	PSMD8P1	Chr1	Processed_pseudogene
546	ENSG00000136444	RSAD1	Chr17	Protein_coding
547	ENSG00000175482	POLD4	Chr11	Protein_coding
548	ENSG00000259065	RP5-1021I20.1	Chr14	Antisense
549	ENSG00000088766	CRLS1	Chr20	Protein_coding
550	ENSG00000277887	SNORA76C	Chr17	SnoRNA
551	ENSG00000105497	ZNF175	Chr19	Protein_coding
552	ENSG00000008394	MGST1	Chr12	Protein_coding
553	ENSG00000273331	TM4SF19-TCTEX1D2	Chr3	Protein_coding
554	ENSG00000201811	SNORA71	Chr20	SnoRNA
555	ENSG00000184056	VPS33B	Chr15	Protein_coding
556	ENSG00000228084	RP5-884G6.2	Chr1	Antisense
557	ENSG00000186318	BACE1	Chr11	Protein_coding
558	ENSG00000277209	RNaseP_nuc	Chr14	Misc_RNA
559	ENSG00000119912	IDE	Chr10	Protein_coding
560	ENSG00000175505	CLCF1	Chr11	Protein_coding
561	ENSG00000103429	BFAR	Chr16	Protein_coding
562	ENSG00000204673	AKT1S1	Chr19	Protein_coding
563	ENSG00000178826	TMEM139	Chr7	Protein_coding
564	ENSG00000255073	ZFP91-CNTF	Chr11	Protein_coding
565	ENSG00000135111	TBX3	Chr12	Protein_coding
566	ENSG00000108946	PRKAR1A	Chr17	Protein_coding
567	ENSG00000276269	RP11-403A3.2	Chr13	LincRNA
568	ENSG00000266750	MIR4645	Chr6	MiRNA
569	ENSG00000278952	RP11-399J13.2	Chr11	TEC
570	ENSG00000253085	SCARNA11	Chr1	SnoRNA
571	ENSG00000107164	FUBP3	Chr9	Protein_coding
572	ENSG00000131051	RBM39	Chr20	Protein_coding
573	ENSG00000114993	RTKN	Chr2	Protein_coding
574	ENSG00000146733	PSPH	Chr7	Protein_coding
575	ENSG00000122550	KLHL7	Chr7	Protein_coding
576	ENSG00000279409	RP11-133K1.9	Chr15	TEC
577	ENSG00000176994	SMCR8	Chr17	Protein_coding
578	ENSG00000053372	MRTO4	Chr1	Protein_coding
579	ENSG00000263816	MIR548AW	Chr9	MiRNA
580	ENSG00000240859	AC093627.10	Chr7	LincRNA
581	ENSG00000151465	CDC123	Chr10	Protein_coding
582	ENSG00000115484	CCT4	Chr2	Protein_coding
583	ENSG00000100575	TIMM9	Chr14	Protein_coding
584	ENSG00000149646	CNBD2	Chr20	Protein_coding
585	ENSG00000137218	FRS3	Chr6	Protein_coding
586	ENSG00000215712	TMEM242	Chr6	Protein_coding
587	ENSG00000119669	IRF2BPL	Chr14	Protein_coding
588	ENSG00000230109	RP11-275N1.1	Chr10	LincRNA
589	ENSG00000257379	RP11-793H13.8	Chr12	Processed_transcript
590	ENSG00000206921	RNU6-481P	Chr1	SnRNA
591	ENSG00000162735	PEX19	Chr1	Protein_coding
592	ENSG00000139651	ZNF740	Chr12	Protein_coding
593	ENSG00000224064	RP11-344H11.5	Chr1	Processed_pseudogene
594	ENSG00000113578	FGF1	Chr5	Protein_coding
595	ENSG00000105879	CBLL1	Chr7	Protein_coding
596	ENSG00000175573	C11orf68	Chr11	Protein_coding
597	ENSG00000270012	LL0XNC01-7P3.1	ChrX	LincRNA
598	ENSG00000197863	ZNF790	Chr19	Protein_coding
599	ENSG00000198918	RPL39	ChrX	Protein_coding
600	ENSG00000242660	RP11-1094M14.1	Chr17	Processed_pseudogene
601	ENSG00000274818	RP1-292L20.3	Chr14	LincRNA
602	ENSG00000160446	ZDHHC12	Chr9	Protein_coding
603	ENSG00000269968	RP5-940J5.9	Chr12	Antisense
604	ENSG00000274420	uc_338	Chr3	Misc_RNA
605	ENSG00000083544	TDRD3	Chr13	Protein_coding
606	ENSG00000198815	FOXJ3	Chr1	Protein_coding
607	ENSG00000104368	PLAT	Chr8	Protein_coding
608	ENSG00000185049	NELFA	Chr4	Protein_coding
609	ENSG00000167779	IGFBP6	Chr12	Protein_coding
610	ENSG00000175793	SFN	Chr1	Protein_coding
611	ENSG00000181350	LRRC75A	Chr17	Protein_coding
612	ENSG00000204580	DDR1	Chr6	Protein_coding
613	ENSG00000204237	OXLD1	Chr17	Protein_coding
614	ENSG00000168214	RBPJ	Chr4	Protein_coding
615	ENSG00000132199	ENOSF1	Chr18	Protein_coding
616	ENSG00000214770	RP11-544I20.2	Chr14	Antisense
617	ENSG00000251209	LINC00923	Chr15	LincRNA
618	ENSG00000225720	RP4-742C19.12	Chr22	Transcribed_unprocessed_pseudogene
619	ENSG00000267288	RP13-890H12.2	Chr17	Antisense
620	ENSG00000165912	PACSIN3	Chr11	Protein_coding
621	ENSG00000229882	RP13-30A9.2	Chr20	Antisense
622	ENSG00000002016	RAD52	Chr12	Protein_coding
623	ENSG00000010165	METTL13	Chr1	Protein_coding
624	ENSG00000100997	ABHD12	Chr20	Protein_coding
625	ENSG00000272654	RP11-422P24.11	Chr1	LincRNA
626	ENSG00000240682	ISY1	Chr3	Protein_coding
627	ENSG00000167700	MFSD3	Chr8	Protein_coding
628	ENSG00000215717	TMEM167B	Chr1	Protein_coding
629	ENSG00000197372	ZNF675	Chr19	Protein_coding
630	ENSG00000268938	AC005387.3	Chr19	Antisense
631	ENSG00000124193	SRSF6	Chr20	Protein_coding
632	ENSG00000134138	MEIS2	Chr15	Protein_coding
633	ENSG00000235423	RP11-282O18.3	Chr12	Antisense
634	ENSG00000104936	DMPK	Chr19	Protein_coding
635	ENSG00000253276	CCDC71L	Chr7	Protein_coding
636	ENSG00000113712	CSNK1A1	Chr5	Protein_coding
637	ENSG00000241785	RN7SL390P	Chr12	Misc_RNA
638	ENSG00000274598	RP11-423G4.10	Chr12	Sense_intronic
639	ENSG00000253141	CTB-164N12.1	Chr5	LincRNA
640	ENSG00000187049	TMEM216	Chr11	Protein_coding
641	ENSG00000152193	RNF219	Chr13	Protein_coding
642	ENSG00000220785	MTMR9LP	Chr1	Transcribed_unprocessed_pseudogene
643	ENSG00000187988	KCTD9P3	Chr9	Processed_pseudogene
644	ENSG00000267446	CTB-39G8.2	Chr17	LincRNA
645	ENSG00000104824	HNRNPL	Chr19	Protein_coding
646	ENSG00000213853	EMP2	Chr16	Protein_coding
647	ENSG00000268093	AC022154.7	Chr19	Antisense
648	ENSG00000256968	SNRPEP2	Chr9	Processed_pseudogene
649	ENSG00000238003	RP11-465N4.2	Chr1	Processed_pseudogene
650	ENSG00000133627	ACTR3B	Chr7	Protein_coding
651	ENSG00000154957	ZNF18	Chr17	Protein_coding
652	ENSG00000087191	PSMC5	Chr17	Protein_coding
653	ENSG00000116273	PHF13	Chr1	Protein_coding
654	ENSG00000171984	C20orf196	Chr20	Protein_coding
655	ENSG00000268584	RP11-464F9.20	Chr10	Antisense
656	ENSG00000139211	AMIGO2	Chr12	Protein_coding
657	ENSG00000198860	TSEN15	Chr1	Protein_coding
658	ENSG00000199122	MIR148B	Chr12	MiRNA
659	ENSG00000139971	C14orf37	Chr14	Protein_coding
660	ENSG00000115286	NDUFS7	Chr19	Protein_coding
661	ENSG00000212187	SNORA26	Chr1	SnoRNA
662	ENSG00000188549	C15orf52	Chr15	Protein_coding
663	ENSG00000279799	AC006077.3	Chr5	TEC
664	ENSG00000130066	SAT1	ChrX	Protein_coding
665	ENSG00000245667	RP5-940J5.8	Chr12	Antisense
666	ENSG00000023572	GLRX2	Chr1	Protein_coding
667	ENSG00000227543	SPAG5-AS1	Chr17	Processed_transcript
668	ENSG00000175826	CTDNEP1	Chr17	Protein_coding
669	ENSG00000126460	PRRG2	Chr19	Protein_coding
670	ENSG00000248916	NUP210P3	Chr3	Unprocessed_pseudogene
671	ENSG00000235865	GSN-AS1	Chr9	Antisense
672	ENSG00000279005	RP5-1186P10.1	Chr7	TEC
673	ENSG00000174586	ZNF497	Chr19	Protein_coding
674	ENSG00000267062	CTD-2659N19.10	Chr19	Antisense
675	ENSG00000185480	PARPBP	Chr12	Protein_coding
676	ENSG00000227398	KIF9-AS1	Chr3	Antisense
677	ENSG00000262412	RP11-85G18.6	Chr10	LincRNA
678	ENSG00000122390	NAA60	Chr16	Protein_coding
679	ENSG00000126562	WNK4	Chr17	Protein_coding
680	ENSG00000141258	SGSM2	Chr17	Protein_coding
681	ENSG00000113273	ARSB	Chr5	Protein_coding
682	ENSG00000180901	KCTD2	Chr17	Protein_coding
683	ENSG00000162194	LBHD1	Chr11	Protein_coding
684	ENSG00000119760	SUPT7L	Chr2	Protein_coding
685	ENSG00000100034	PPM1F	Chr22	Protein_coding
686	ENSG00000065526	SPEN	Chr1	Protein_coding
687	ENSG00000234810	RP11-466L17.1	Chr1	LincRNA
688	ENSG00000273472	RP11-102N12.3	Chr4	LincRNA
689	ENSG00000239482	RP11-90K6.1	Chr3	LincRNA
690	ENSG00000108799	EZH1	Chr17	Protein_coding
691	ENSG00000206603	SNORA22	Chr7	SnoRNA
692	ENSG00000090554	FLT3LG	Chr19	Protein_coding
693	ENSG00000101464	PIGU	Chr20	Protein_coding
694	ENSG00000223906	RP5-837M10.2	Chr1	LincRNA
695	ENSG00000104613	INTS10	Chr8	Protein_coding
696	ENSG00000256894	RP11-283G6.3	Chr12	Antisense
697	ENSG00000279872	RP1-59D14.9	Chr17	TEC
698	ENSG00000202198	RN7SK	Chr6	Misc_RNA
699	ENSG00000207947	MIR152	Chr17	MiRNA
700	ENSG00000253530	RP11-103H7.3	Chr8	LincRNA
701	ENSG00000123219	CENPK	Chr5	Protein_coding
702	ENSG00000265306	hsa-mir-3195	Chr20	MiRNA
703	ENSG00000078246	TULP3	Chr12	Protein_coding
704	ENSG00000248898	CTD-2288O8.1	Chr5	Antisense
705	ENSG00000111203	ITFG2	Chr12	Protein_coding
706	ENSG00000212694	LINC01089	Chr12	LincRNA
707	ENSG00000135862	LAMC1	Chr1	Protein_coding
708	ENSG00000163682	RPL9	Chr4	Protein_coding
709	ENSG00000212237	RNA5SP18	Chr1	RRNA
710	ENSG00000234181	RP11-182N22.8	Chr9	Antisense
711	ENSG00000136010	ALDH1L2	Chr12	Protein_coding
712	ENSG00000080824	HSP90AA1	Chr14	Protein_coding
713	ENSG00000172530	BANP	Chr16	Protein_coding
714	ENSG00000173486	FKBP2	Chr11	Protein_coding
715	ENSG00000146457	WTAP	Chr6	Protein_coding
716	ENSG00000261025	RP11-84D1.2	Chr1	LincRNA
717	ENSG00000168275	COA6	Chr1	Protein_coding
718	ENSG00000161888	SPC24	Chr19	Protein_coding
719	ENSG00000179455	MKRN3	Chr15	Protein_coding
720	ENSG00000275372	ZEB2_AS1_1	Chr2	Misc_RNA
721	ENSG00000267838	AC008746.12	Chr19	LincRNA
722	ENSG00000100324	TAB1	Chr22	Protein_coding
723	ENSG00000257553	RP11-603J24.17	Chr12	Antisense
724	ENSG00000272103	CTD-2653M23.3	Chr5	LincRNA
725	ENSG00000105829	BET1	Chr7	Protein_coding
726	ENSG00000165916	PSMC3	Chr11	Protein_coding
727	ENSG00000234292	RP11-213H15.1	Chr5	LincRNA
728	ENSG00000276768	RP5-1116H23.5	Chr20	LincRNA
729	ENSG00000109771	LRP2BP	Chr4	Protein_coding
730	ENSG00000258553	RP11-16B13.1	Chr14	Antisense
731	ENSG00000173457	PPP1R14B	Chr11	Protein_coding
732	ENSG00000063854	HAGH	Chr16	Protein_coding
733	ENSG00000259621	RP11-654A16.1	Chr15	Antisense
734	ENSG00000244041	LINC01011	Chr6	LincRNA
735	ENSG00000169062	UPF3A	Chr13	Protein_coding
736	ENSG00000196511	TPK1	Chr7	Protein_coding
737	ENSG00000204568	MRPS18B	Chr6	Protein_coding
738	ENSG00000126790	L3HYPDH	Chr14	Protein_coding
739	ENSG00000115415	STAT1	Chr2	Protein_coding
740	ENSG00000255400	RP13-631K18.5	Chr11	LincRNA
741	ENSG00000173545	ZNF622	Chr5	Protein_coding
742	ENSG00000237775	DDR1-AS1	Chr6	Antisense
743	ENSG00000143748	NVL	Chr1	Protein_coding
744	ENSG00000261329	CTD-2049O4.1	Chr16	Antisense
745	ENSG00000180626	ZNF594	Chr17	Protein_coding
746	ENSG00000069943	PIGB	Chr15	Protein_coding
747	ENSG00000257261	RP11-96H19.1	Chr12	LincRNA
748	ENSG00000163738	MTHFD2L	Chr4	Protein_coding
749	ENSG00000236137	RP11-27K13.3	Chr1	Antisense
750	ENSG00000154237	LRRK1	Chr15	Protein_coding
751	ENSG00000149084	HSD17B12	Chr11	Protein_coding
752	ENSG00000143321	HDGF	Chr1	Protein_coding
753	ENSG00000180592	SKIDA1	Chr10	Protein_coding
754	ENSG00000172086	KRCC1	Chr2	Protein_coding
755	ENSG00000163848	ZNF148	Chr3	Protein_coding
756	ENSG00000242299	RP11-234A1.1	Chr3	Processed_pseudogene
757	ENSG00000232671	RP11-126K1.2	Chr1	Antisense
758	ENSG00000183161	FANCF	Chr11	Protein_coding
759	ENSG00000177556	ATOX1	Chr5	Protein_coding
760	ENSG00000069974	RAB27A	Chr15	Protein_coding
761	ENSG00000202399	Y_RNA	Chr8	Misc_RNA
762	ENSG00000236471	AF127577.12	Chr21	LincRNA
763	ENSG00000103495	MAZ	Chr16	Protein_coding
764	ENSG00000227630	LINC01132	Chr1	LincRNA
765	ENSG00000183011	NAA38	Chr17	Protein_coding
766	ENSG00000241352	RP11-392P7.1	Chr12	Processed_pseudogene
767	ENSG00000100483	VCPKMT	Chr14	Protein_coding
768	ENSG00000105479	CCDC114	Chr19	Protein_coding
769	ENSG00000268001	CTC-241F20.3	Chr19	Antisense
770	ENSG00000106246	PTCD1	Chr7	Protein_coding
771	ENSG00000109390	NDUFC1	Chr4	Protein_coding
772	ENSG00000119048	UBE2B	Chr5	Protein_coding
773	ENSG00000233817	RP11-168K11.3	Chr9	LincRNA
774	ENSG00000100505	TRIM9	Chr14	Protein_coding
775	ENSG00000197498	RPF2	Chr6	Protein_coding
776	ENSG00000185666	SYN3	Chr22	Protein_coding
777	ENSG00000120159	CAAP1	Chr9	Protein_coding
778	ENSG00000261731	CTD-2358C21.4	Chr16	Antisense
779	ENSG00000089157	RPLP0	Chr12	Protein_coding
780	ENSG00000048342	CC2D2A	Chr4	Protein_coding
781	ENSG00000108671	PSMD11	Chr17	Protein_coding
782	ENSG00000117593	DARS2	Chr1	Protein_coding
783	ENSG00000215973	MIR933	Chr2	MiRNA
784	ENSG00000166086	JAM3	Chr11	Protein_coding
785	ENSG00000279925	RP11-481J8.3	Chr12	TEC
786	ENSG00000271380	RP11-307C12.12	Chr1	Antisense
787	ENSG00000113369	ARRDC3	Chr5	Protein_coding
788	ENSG00000272677	RP11-127B20.3	Chr4	Antisense
789	ENSG00000172795	DCP2	Chr5	Protein_coding
790	ENSG00000253395	KB-1460A1.1	Chr8	LincRNA
791	ENSG00000233836	RP11-255H23.2	Chr19	Transcribed_unprocessed_pseudogene
792	ENSG00000254772	EEF1G	Chr11	Protein_coding
793	ENSG00000103381	CPPED1	Chr16	Protein_coding
794	ENSG00000138078	PREPL	Chr2	Protein_coding
795	ENSG00000256092	MIR8072	Chr12	LincRNA
796	ENSG00000116459	ATP5F1	Chr1	Protein_coding
797	ENSG00000108590	MED31	Chr17	Protein_coding
798	ENSG00000197889	MEIG1	Chr10	Protein_coding
799	ENSG00000141456	PELP1	Chr17	Protein_coding
800	ENSG00000213339	QTRT1	Chr19	Protein_coding
801	ENSG00000275256	MRPS31P1	Chr3	Processed_pseudogene
802	ENSG00000175054	ATR	Chr3	Protein_coding
803	ENSG00000109971	HSPA8	Chr11	Protein_coding
804	ENSG00000222222	RNU2-17P	Chr1	SnRNA
805	ENSG00000115053	NCL	Chr2	Protein_coding
806	ENSG00000175550	DRAP1	Chr11	Protein_coding
807	ENSG00000104823	ECH1	Chr19	Protein_coding
808	ENSG00000172409	CLP1	Chr11	Protein_coding
809	ENSG00000140455	USP3	Chr15	Protein_coding
810	ENSG00000277968	SPRY4-IT1_1	Chr5	Misc_RNA
811	ENSG00000256433	RP1-102E24.8	Chr12	LincRNA
812	ENSG00000164466	SFXN1	Chr5	Protein_coding
813	ENSG00000254909	RP11-110I1.5	Chr11	Processed_pseudogene
814	ENSG00000163913	IFT122	Chr3	Protein_coding
815	ENSG00000091732	ZC3HC1	Chr7	Protein_coding
816	ENSG00000132680	KIAA0907	Chr1	Protein_coding
817	ENSG00000116478	HDAC1	Chr1	Protein_coding
818	ENSG00000143847	PPFIA4	Chr1	Protein_coding
819	ENSG00000080822	CLDND1	Chr3	Protein_coding
820	ENSG00000089009	RPL6	Chr12	Protein_coding
821	ENSG00000137055	PLAA	Chr9	Protein_coding
822	ENSG00000163293	NIPAL1	Chr4	Protein_coding
823	ENSG00000024048	UBR2	Chr6	Protein_coding
824	ENSG00000263723	SNORD39	Chr2	SnoRNA
825	ENSG00000242372	EIF6	Chr20	Protein_coding
826	ENSG00000262877	RP11-1055B8.4	Chr17	LincRNA
827	ENSG00000176753	C15orf56	Chr15	Protein_coding
828	ENSG00000184840	TMED9	Chr5	Protein_coding
829	ENSG00000066422	ZBTB11	Chr3	Protein_coding
830	ENSG00000196741	LINC01560	ChrX	LincRNA
831	ENSG00000033011	ALG1	Chr16	Protein_coding
832	ENSG00000263764	SNORD43	Chr22	SnoRNA
833	ENSG00000278002	RP11-596C23.2	Chr14	LincRNA
834	ENSG00000278637	HIST1H4A	Chr6	Protein_coding
835	ENSG00000120616	EPC1	Chr10	Protein_coding
836	ENSG00000268279	RP11-434D12.1	Chr3	Protein_coding
837	ENSG00000138663	COPS4	Chr4	Protein_coding
838	ENSG00000238917	SNORD10	Chr17	SnoRNA
839	ENSG00000241984	RPL7AP2	Chr14	Processed_pseudogene
840	ENSG00000109332	UBE2D3	Chr4	Protein_coding
841	ENSG00000267886	CTD-2291D10.4	Chr19	LincRNA
842	ENSG00000167525	PROCA1	Chr17	Protein_coding
843	ENSG00000112592	TBP	Chr6	Protein_coding
844	ENSG00000107341	UBE2R2	Chr9	Protein_coding
845	ENSG00000169564	PCBP1	Chr2	Protein_coding
846	ENSG00000104147	OIP5	Chr15	Protein_coding
847	ENSG00000244879	GABPB1-AS1	Chr15	Antisense
848	ENSG00000085224	ATRX	ChrX	Protein_coding
849	ENSG00000100632	ERH	Chr14	Protein_coding
850	ENSG00000172493	AFF1	Chr4	Protein_coding
851	ENSG00000072803	FBXW11	Chr5	Protein_coding
852	ENSG00000199325	RNU4-39P	Chr11	SnRNA
853	ENSG00000120948	TARDBP	Chr1	Protein_coding
854	ENSG00000196510	ANAPC7	Chr12	Protein_coding
855	ENSG00000237190	CDKN2AIPNL	Chr5	Protein_coding
856	ENSG00000077348	EXOSC5	Chr19	Protein_coding
857	ENSG00000251839	RNU7-12P	Chr10	SnRNA
858	ENSG00000139200	PIANP	Chr12	Protein_coding
859	ENSG00000143228	NUF2	Chr1	Protein_coding
860	ENSG00000275056	RP11-127I20.8	Chr16	Sense_intronic
861	ENSG00000271742	RP4-680D5.9	Chr1	LincRNA
862	ENSG00000141294	LRRC46	Chr17	Protein_coding
863	ENSG00000230381	RP4-655J12.5	Chr1	LincRNA
864	ENSG00000198839	ZNF277	Chr7	Protein_coding
865	ENSG00000166484	MAPK7	Chr17	Protein_coding
866	ENSG00000154305	MIA3	Chr1	Protein_coding
867	ENSG00000146666	LINC00525	Chr7	Antisense
868	ENSG00000130724	CHMP2A	Chr19	Protein_coding
869	ENSG00000134910	STT3A	Chr11	Protein_coding
870	ENSG00000165091	TMC1	Chr9	Protein_coding
871	ENSG00000272691	RP11-290M5.4	Chr1	LincRNA
872	ENSG00000140564	FURIN	Chr15	Protein_coding
873	ENSG00000111640	GAPDH	Chr12	Protein_coding
874	ENSG00000277084	U2	Chr17	SnRNA
875	ENSG00000091947	TMEM101	Chr17	Protein_coding
876	ENSG00000114904	NEK4	Chr3	Protein_coding
877	ENSG00000177045	SIX5	Chr19	Protein_coding
878	ENSG00000124104	SNX21	Chr20	Protein_coding
879	ENSG00000231367	AC016995.3	Chr2	LincRNA
880	ENSG00000259305	ZHX1-C8orf76	Chr8	Protein_coding
881	ENSG00000173153	ESRRA	Chr11	Protein_coding
882	ENSG00000148835	TAF5	Chr10	Protein_coding
883	ENSG00000196659	TTC30B	Chr2	Protein_coding
884	ENSG00000207605	MIR191	Chr3	MiRNA
885	ENSG00000166848	TERF2IP	Chr16	Protein_coding
886	ENSG00000129009	ISLR	Chr15	Protein_coding
887	ENSG00000164051	CCDC51	Chr3	Protein_coding
888	ENSG00000222102	RN7SKP232	Chr5	Misc_RNA
889	ENSG00000131269	ABCB7	ChrX	Protein_coding
890	ENSG00000196562	SULF2	Chr20	Protein_coding
891	ENSG00000158292	GPR153	Chr1	Protein_coding
892	ENSG00000100983	GSS	Chr20	Protein_coding
893	ENSG00000215417	MIR17HG	Chr13	Processed_transcript
894	ENSG00000246090	RP11-696N14.1	Chr4	Antisense
895	ENSG00000275417	RP11-844G16.3	Chr15	Sense_intronic
896	ENSG00000141664	ZCCHC2	Chr18	Protein_coding
897	ENSG00000180098	TRNAU1AP	Chr1	Protein_coding
898	ENSG00000165516	KLHDC2	Chr14	Protein_coding
899	ENSG00000180573	HIST1H2AC	Chr6	Protein_coding
900	ENSG00000166135	HIF1AN	Chr10	Protein_coding
901	ENSG00000005448	WDR54	Chr2	Protein_coding
902	ENSG00000270177	CTD-2410N18.3	Chr5	LincRNA
903	ENSG00000259202	RP11-342M21.2	Chr15	Antisense
904	ENSG00000171160	MORN4	Chr10	Protein_coding
905	ENSG00000164304	CAGE1	Chr6	Protein_coding
906	ENSG00000162616	DNAJB4	Chr1	Protein_coding
907	ENSG00000259642	ST20-AS1	Chr15	Antisense
908	ENSG00000136813	KIAA0368	Chr9	Protein_coding
909	ENSG00000137936	BCAR3	Chr1	Protein_coding
910	ENSG00000106976	DNM1	Chr9	Protein_coding
911	ENSG00000279584	AC005593.2	Chr5	TEC
912	ENSG00000267360	CTC-454I21.3	Chr19	Protein_coding
913	ENSG00000168917	SLC35G2	Chr3	Protein_coding
914	ENSG00000157483	MYO1E	Chr15	Protein_coding
915	ENSG00000267173	CTC-512J12.6	Chr19	Protein_coding
916	ENSG00000049769	PPP1R3F	ChrX	Protein_coding
917	ENSG00000246334	PRR7-AS1	Chr5	Antisense
918	ENSG00000184924	PTRHD1	Chr2	Protein_coding
919	ENSG00000270076	AF131215.8	Chr8	LincRNA
920	ENSG00000215283	HMGB3P24	Chr9	Processed_pseudogene
921	ENSG00000178502	KLHL11	Chr17	Protein_coding
922	ENSG00000168653	NDUFS5	Chr1	Protein_coding
923	ENSG00000167257	RNF214	Chr11	Protein_coding
924	ENSG00000006625	GGCT	Chr7	Protein_coding
925	ENSG00000133858	ZFC3H1	Chr12	Protein_coding
926	ENSG00000153037	SRP19	Chr5	Protein_coding
927	ENSG00000240925	RPS20P31	Chr12	Processed_pseudogene
928	ENSG00000122966	CIT	Chr12	Protein_coding
929	ENSG00000160785	SLC25A44	Chr1	Protein_coding
930	ENSG00000239322	ATP6V1B1-AS1	Chr2	Antisense
931	ENSG00000144824	PHLDB2	Chr3	Protein_coding
932	ENSG00000074266	EED	Chr11	Protein_coding
933	ENSG00000142546	NOSIP	Chr19	Protein_coding
934	ENSG00000213585	VDAC1	Chr5	Protein_coding
935	ENSG00000101138	CSTF1	Chr20	Protein_coding
936	ENSG00000201654	RNU6-7	Chr14	SnRNA
937	ENSG00000229188	RP4-553F4.2	Chr20	Antisense
938	ENSG00000212398	RNU6-1248P	Chr1	SnRNA
939	ENSG00000272330	AC002044.4	Chr16	Sense_intronic
940	ENSG00000172590	MRPL52	Chr14	Protein_coding
941	ENSG00000198218	QRICH1	Chr3	Protein_coding
942	ENSG00000113263	ITK	Chr5	Protein_coding
943	ENSG00000220925	IGBP1-AS2	ChrX	Antisense
944	ENSG00000169139	UBE2V2	Chr8	Protein_coding
945	ENSG00000163239	TDRD10	Chr1	Protein_coding
946	ENSG00000249492	RP11-159F24.3	Chr5	Processed_transcript
947	ENSG00000234859	AC003958.2	Chr17	Antisense
948	ENSG00000112308	C6orf62	Chr6	Protein_coding
949	ENSG00000101194	SLC17A9	Chr20	Protein_coding
950	ENSG00000137312	FLOT1	Chr6	Protein_coding
951	ENSG00000254854	CTD-2523D13.2	Chr11	Antisense
952	ENSG00000173660	UQCRH	Chr1	Protein_coding
953	ENSG00000214401	KANSL1-AS1	Chr17	Antisense
954	ENSG00000184584	TMEM173	Chr5	Protein_coding
955	ENSG00000201684	RN7SKP239	Chr11	Misc_RNA
956	ENSG00000271601	LIX1L	Chr1	Protein_coding
957	ENSG00000171217	CLDN20	Chr6	Protein_coding
958	ENSG00000140829	DHX38	Chr16	Protein_coding
959	ENSG00000200975	RNU1-7P	Chr1	SnRNA
960	ENSG00000213669	RP11-476B13.2	Chr9	Processed_pseudogene
961	ENSG00000233702	AC107083.1	Chr2	Processed_pseudogene
962	ENSG00000256826	AC138744.2	Chr17	Processed_pseudogene
963	ENSG00000164548	TRA2A	Chr7	Protein_coding
964	ENSG00000177738	CTD-2201E18.3	Chr5	Sense_overlapping
965	ENSG00000178952	TUFM	Chr16	Protein_coding
966	ENSG00000260657	RP11-315D16.4	Chr15	LincRNA
967	ENSG00000169609	C15orf40	Chr15	Protein_coding
968	ENSG00000145425	RPS3A	Chr4	Protein_coding
969	ENSG00000274033	AC006539.6	Chr19	Unprocessed_pseudogene
970	ENSG00000133226	SRRM1	Chr1	Protein_coding
971	ENSG00000122378	FAM213A	Chr10	Protein_coding
972	ENSG00000155850	SLC26A2	Chr5	Protein_coding
973	ENSG00000269688	AC008982.2	Chr19	Sense_intronic
974	ENSG00000222112	RN7SKP16	Chr1	Misc_RNA
975	ENSG00000186010	NDUFA13	Chr19	Protein_coding
976	ENSG00000259357	RP11-316M1.12	Chr1	Antisense
977	ENSG00000241313	WWTR1-AS1	Chr3	Antisense
978	ENSG00000258045	Metazoa_SRP	Chr12	Misc_RNA
979	ENSG00000109111	SUPT6H	Chr17	Protein_coding
980	ENSG00000117713	ARID1A	Chr1	Protein_coding
981	ENSG00000174796	THAP6	Chr4	Protein_coding
982	ENSG00000108604	SMARCD2	Chr17	Protein_coding
983	ENSG00000167658	EEF2	Chr19	Protein_coding
984	ENSG00000074855	ANO8	Chr19	Protein_coding
985	ENSG00000198746	GPATCH3	Chr1	Protein_coding
986	ENSG00000206805	Y_RNA	Chr17	Misc_RNA
987	ENSG00000143353	LYPLAL1	Chr1	Protein_coding
988	ENSG00000224916	APOC4-APOC2	Chr19	Protein_coding
989	ENSG00000178988	MRFAP1L1	Chr4	Protein_coding
990	ENSG00000133059	DSTYK	Chr1	Protein_coding
991	ENSG00000120094	HOXB1	Chr17	Protein_coding
992	ENSG00000166750	SLFN5	Chr17	Protein_coding
993	ENSG00000143772	ITPKB	Chr1	Protein_coding
994	ENSG00000065923	SLC9A7	ChrX	Protein_coding
995	ENSG00000140945	CDH13	Chr16	Protein_coding
996	ENSG00000186767	SPIN4	ChrX	Protein_coding
997	ENSG00000137806	NDUFAF1	Chr15	Protein_coding
998	ENSG00000136940	PDCL	Chr9	Protein_coding
999	ENSG00000267315	RP11-686D22.6	Chr17	Processed_pseudogene
1000	ENSG00000198901	PRC1	Chr15	Protein_coding
